# Supplementary material for: Impact of Facial Conformation on Canine Health: Corneal Ulceration
Source: PLoS One. 2015 May 13;10(5):e0123827. doi: 10.1371/journal.pone.0123827 (PMC4430292; doi:10.1371/journal.pone.0123827)
Supplement: S1 Dataset — (XLSX) [file pone.0123827.s002.xlsx]

## Sheet: eyedate2
ID	ULCER	AGE	BREED	KC	SEX	NEUTER	WEIGHT	BCS	PALPWIDTH	CRANIALMM	MMPERC	CRANIOFACIAL	MUZZLE	NASAL FOLD	PC1	PC2	BRACHY	EYEWHITE	INNER	OUTER	TOP	BOTTOM	TOTALWHITE
1	0	6.02	SHIH TZU	Utility	Female	Neutered	13.5	5	28	108	25.93	0.2	2.2	0	-0.58	0.92	1	1	1	1	0	1	3
2	0	0.73	CROSS BREED	NA	Male	Neutered	24	5	30	130	23.08	0.77	10	0	0.45	-1.84	0	1	0	1	0	1	2
3	0	5.68	DOGUE DE BORDEAUX	Working	Female	Neutered	66	7	33	190	17.37	0.32	6	0	2.06	0.01	1	1	1	0	1	1	3
4	0	5.1	BOXER	Working	Female	Neutered	45	5	38	140	27.14	0.29	4	0	0.8	-0.85	1	1	0	0	0	1	1
5	0	4.26	ST BERNARD	Working	Male	Entire	73.8	6	41	200	20.5	0.41	8.2	0	2.62	0	1	1	1	1	0	1	3
6	0	5.29	PUG	Toy	Female	Neutered	7	4	32	130	24.62	0.04	0.5	1	-0.74	0.4	1	1	1	1	0	1	3
7	0	6.69	DACHSHUND, MINIATURE WIRE HAIRED	Hound	Male	Neutered	8.2	5	20	120	16.67	0.63	7.5	0	-0.98	0.4	0	1	1	1	0	1	3
8	0	1.59	BASSET HOUND	Hound	Male	Neutered	23	6	31	180	17.22	0.56	10	0	0.64	0.76	0	0	0	0	0	0	0
9	0	1.84	BOXER	Working	Male	Neutered	24.8	4	37	165	22.42	0.27	4.5	0	0.92	-0.07	1	0	0	0	0	0	0
10	0	13.04	STAFFORDSHIRE BULL TERRIER	Terrier	Female	Neutered	20	8	36	145	24.83	0.41	6	0	-0.05	-0.09	1	1	0	0	0	1	1
11	0	10.09	CROSS BREED	NA	Female	Neutered	33.5	6	33	172	19.19	0.55	9.5	0	0.8	-1.06	0	1	0	1	0	0	1
12	0	9.18	GERMAN SHEPHERD DOG	Pastoral	Male	Neutered	47.5	5	29	185	15.68	0.68	12.5	0	1.81	-1.91	0	1	1	0	0	1	2
13	0	9.96	BICHON FRISE	Toy	Male	Neutered	9	7	25	115	21.74	0.48	5.5	0	-1.15	-0.22	1	0	0	0	0	0	0
14	0	11	COCKER SPANIEL	Gundog	Male	Neutered	13.65	5	31	145	21.38	0.6	8.7	0	-0.12	-0.73	0	1	0	0	0	1	1
15	0	5.06	PUG	Toy	Male	Entire	8.7	6	32	135	23.7	0.05	0.7	1	-0.51	0.83	1	1	0	0	0	1	1
16	0	5.06	PUG	Toy	Female	Entire	10	7	32	95	33.68	0.08	0.8	1	-0.28	0.51	1	1	1	1	1	1	4
17	0	2.56	BULLDOG	Utility	Female	Entire	19.8	6	30	170	17.65	0.21	3.5	1	0.67	0.47	1	1	0	0	0	1	1
18	0	7.17	BORDER COLLIE	Pastoral	Male	Neutered	29	7	28	135	20.74	0.78	10.5	0	0.71	-1.71	0	0	0	0	0	0	0
19	0	5.63	ROTTWEILER	Working	Female	Entire	47.6	7	33	190	17.37	0.45	8.5	0	2.1	3.15	1	1	1	0	0	0	1
20	0	11.05	LABRADOR RETRIEVER	Gundog	Male	Entire	29.8	5	28	200	14	0.58	11.5	0	1.14	-0.81	0	0	0	0	0	0	0
21	0	11.75	LABRADOR RETRIEVER	Gundog	Male	Entire	32.9	5	31	155	20	0.61	9.5	0	1.05	0.72	0	0	0	0	0	0	0
22	0	9.58	CROSS BREED	NA	Female	Neutered	20.7	5.5	30	123	24.39	0.61	7.5	0	-0.09	-1.9	0	0	0	0	0	0	0
23	0	7.25	DOBERMAN PINSCHER	Working	Female	Neutered	26.4	4	28	130	21.54	0.69	9	0	0.99	-2.7	0	1	0	0	0	1	1
24	0	7.55	DALMATIAN	Utility	Male	Neutered	32.6	6	32	185	17.3	0.65	12	0	0.98	0.48	0	1	0	0	0	1	1
25	0	7.49	POODLE, STANDARD	Utility	Male	Neutered	32	5	29	180	16.11	0.64	11.5	0	0.97	-2.98	0	0	0	0	0	0	0
26	0	4.62	GOLDEN RETRIEVER	Gundog	Male	Entire	39.5	6	32	192	16.67	0.52	10	0	1.39	0.73	0	0	0	0	0	0	0
27	0	7.84	BEAGLE	Hound	Female	Neutered	22.8	6	30	128	23.44	0.61	7.8	0	0.15	-1.46	0	1	1	0	0	1	2
28	0	7.18	GOLDEN RETRIEVER	Gundog	Male	Neutered	42.5	7	30	175	17.14	0.63	11	0	1.92	-1.04	0	1	1	0	1	1	3
29	0	14.68	LABRADOR RETRIEVER	Gundog	Female	Entire	28	6	32	160	20	0.53	8.5	0	0.67	-0.86	0	1	1	0	0	1	2
30	0	6.53	DACHSHUND, MINIATURE SMOOTH HAIRED	Hound	Male	Entire	5.7	5	22	107	20.56	0.61	6.5	0	-1.35	-0.3	0	0	0	0	0	0	0
31	0	0.85	BULLMASTIFF	Working	Male	Entire	44.6	5	37	193	19.17	0.34	6.5	0	1.65	-0.8	1	1	0	0	0	1	1
32	0	1.26	BULLDOG	Utility	Male	Entire	23.7	6	31	165	18.79	0.12	2	1	0.9	3.62	1	1	0	0	0	1	1
33	1	0.53	BULLDOG	Utility	Female	Neutered	23.3	7	30	130	23.08	0.22	2.8	1	0.77	1.69	1	1	0	1	0	0	1
34	1	3.01	PUG	Toy	Male	Entire	8.1	5	32	105	30.48	0.03	0.3	1	-0.78	0.25	1	1	1	0	0	0	1
36	0	4.71	GREAT DANE	Working	Female	Neutered	64.2	6	36	192	18.75	0.77	14.7	0	1.65	-2.04	0	0	0	0	0	0	0
37	1	3.38	FRENCH BULLDOG	Utility	Female	Entire	9.4	6	28	133	21.05	0.17	2.2	1	-0.54	0.78	1	1	0	0	0	1	1
38	0	2.55	BULLDOG	Utility	Male	Neutered	28	7	29	161	18.01	0.16	2.5	1	1.17	3.15	1	1	1	1	0	1	3
39	0	0.51	BOSTON TERRIER	Utility	Male	Entire	7.55	4	31	102	30.39	0.2	2	0	-0.79	-0.64	1	0	0	0	0	0	0
40	0	3.64	DACHSHUND, MINIATURE SMOOTH HAIRED	Hound	Male	Neutered	8.1	5	21	107	19.63	0.55	5.9	0	-1.31	-0.74	0	0	0	0	0	0	0
41	0	1.77	CAIRN TERRIER	Terrier	Male	Neutered	11	5	25	121	20.66	0.55	6.7	0	-0.74	-0.19	0	0	0	0	0	0	0
42	0	12.1	DANDIE DINMONT TERRIER	Terrier	Male	Neutered	10.8	6	29	138	21.01	0.4	5.5	0	-0.53	0.22	1	1	1	0	0	0	1
43	0	6.54	BLACK RUSSIAN TERRIER	Working	Female	Neutered	47.5	6	36	176	20.45	0.65	11.4	0	1.75	-1.52	0	0	0	0	0	0	0
44	0	11.69	SHIH TZU	Utility	Male	Neutered	7	5	29	92	31.52	0.18	1.7	0	-0.96	0.26	1	1	1	0	0	1	2
45	0	3.52	LABRADOR RETRIEVER	Gundog	Male	Neutered	35.7	6	30	176	17.05	0.68	11.9	0	1.23	-1.39	0	0	0	0	0	0	0
46	0	7.41	BOXER	Working	Male	Neutered	36.3	5	39	175	22.29	0.33	5.7	0	1.14	-0.5	1	0	0	0	0	0	0
47	0	6.04	DOBERMAN PINSCHER	Working	Male	Neutered	42	6	30	192	15.63	0.55	10.5	0	1.47	-1.17	0	1	1	0	0	1	2
48	0	1.08	PUG	Toy	Female	Neutered	9.5	7	32	133	24.06	0.13	1.7	1	-0.77	-0.52	1	1	0	0	0	1	1
49	0	9.96	TIBETAN TERRIER	Utility	Female	Entire	9.5	6	26	122	21.31	0.44	5.4	0	-0.78	-1.15	1	1	0	1	0	1	2
50	0	11.84	DACHSHUND, MINIATURE LONG HAIRED	Hound	Female	Neutered	7	5	21	104	20.19	0.57	5.9	0	-1.24	-0.59	0	1	1	0	0	0	1
51	0	5.8	DACHSHUND, MINIATURE SMOOTH HAIRED	Hound	Female	Neutered	6.5	6	20	113	17.7	0.54	6.1	0	-1.21	-0.77	0	1	0	1	0	0	1
52	0	5.19	WEST HIGHLAND WHITE TERRIER	Terrier	Female	Neutered	8.7	5	23	131	17.56	0.54	7.1	0	-0.77	-1.14	0	0	0	0	0	0	0
53	0	6.29	STAFFORDSHIRE BULL TERRIER	Terrier	Male	Entire	20.05	3.5	32	190	16.84	0.36	6.9	0	0.36	0.3	1	1	1	0	0	1	2
54	0	4.3	BICHON FRISE	Toy	Male	Neutered	10.8	6	26	113	23.01	0.42	4.8	0	-0.8	-1.25	1	0	0	0	0	0	0
55	0	9.26	COCKER SPANIEL	Gundog	Male	Neutered	18.2	5.5	25	166	15.06	0.58	9.7	0	0.01	-0.88	0	1	1	1	0	1	3
56	0	5.52	GOLDEN RETRIEVER	Gundog	Male	Neutered	37.2	6	34	172	19.77	0.54	9.3	0	1.19	1.02	0	1	0	0	0	1	1
57	0	9.39	LABRADOR RETRIEVER	Gundog	Male	Entire	36.5	5	28	182	15.38	0.59	10.7	0	0.88	-0.43	0	1	0	1	0	0	1
58	0	6.99	DACHSHUND, MINIATURE SMOOTH HAIRED	Hound	Male	Entire	8.3	5.5	22	113	19.47	0.69	7.8	0	-0.94	0.02	0	1	1	1	0	1	3
59	1	8.08	PUG	Toy	Male	Entire	7.75	6.5	31	121	25.62	0.1	1.2	1	-0.89	0.78	1	1	1	1	0	0	2
61	0	2.57	CROSS BREED	NA	Female	Entire	8.2	5	27	114	23.68	0.23	2.6	0	-1.08	-0.7	1	0	0	0	0	0	0
62	0	2.03	FRENCH BULLDOG	Utility	Male	Entire	12.15	4	30	147	20.41	0.21	3.1	1	-0.17	0.77	1	0	0	0	0	0	0
63	0	11.1	CROSS BREED	NA	Female	Neutered	18.5	6	28	127	22.05	0.64	8.1	0	-0.2	-1.16	0	0	0	0	0	0	0
64	0	9.91	SPRINGER SPANIEL	Gundog	Male	Neutered	32.3	7	31	156	19.87	0.53	8.2	0	0.78	0.04	0	0	0	0	0	0	0
65	0	8.08	COCKER SPANIEL	Gundog	Female	Entire	12	5.5	26	143	18.18	0.55	7.9	0	-0.19	-0.54	0	0	0	0	0	0	0
66	0	5.52	DACHSHUND, MINIATURE SMOOTH HAIRED	Hound	Female	Neutered	5.6	5	21	91	23.08	0.7	6.4	0	-1.37	-0.36	0	1	0	0	0	1	1
67	1	0.98	FRENCH BULLDOG	Utility	Male	Neutered	15.4	6.5	29	156	18.59	0.19	2.9	1	-0.19	0.62	1	1	1	0	0	1	2
68	0	11.83	DACHSHUND, MINIATURE LONG HAIRED	Hound	Male	Neutered	8.1	7	22	119	18.49	0.63	7.5	0	-0.87	-0.3	0	0	0	0	0	0	0
69	0	4.48	JACK RUSSELL TERRIER	Terrier	Male	Entire	9.2	5	25	106	23.58	0.59	6.3	0	-0.64	0.39	0	0	0	0	0	0	0
70	0	8.38	ENGLISH BULL TERRIER	Terrier	Male	Entire	28	6	25	148	16.89	0.86	12.7	0	0.93	0.67	0	1	1	0	1	1	3
71	0	2.82	DOGUE DE BORDEAUX	Working	Male	Neutered	57	5	30	205	14.63	0.36	7.4	0	2.1	-0.13	1	0	0	0	0	0	0
72	0	6.76	CROSS BREED	NA	Male	Neutered	27.4	6	30	200	15	0.4	8	0	0.49	0.22	1	0	0	0	0	0	0
73	0	3.71	CAVALIER KING CHARLES SPANIEL	Toy	Male	Neutered	8.55	5	31	97	31.96	0.38	3.7	0	-1	-0.24	1	0	0	0	0	0	0
74	0	12.13	POODLE, STANDARD	Utility	Female	Neutered	30	5	31	154	20.13	0.73	11.3	0	0.55	0.14	0	0	0	0	0	0	0
75	0	6.96	DACHSHUND, MINIATURE LONG HAIRED	Hound	Male	Entire	5.05	5	25	112	22.32	0.64	7.2	0	-1.21	-0.35	0	1	0	0	0	1	1
76	0	5.95	PUG	Toy	Female	Neutered	4.4	4.5	30	97	30.93	0.04	0.4	1	-1.21	0.15	1	1	0	0	0	1	1
77	0	7.81	SPRINGER SPANIEL	Gundog	Male	Neutered	24.9	6	32	135	23.7	0.68	9.2	0	0.6	0.04	0	1	0	0	0	1	1
78	0	6.6	BULLDOG	Utility	Male	Entire	34.55	7	28	164	17.07	0.3	4.9	1	0.98	1.24	1	0	0	0	0	0	0
79	0	11.77	BORDER COLLIE	Pastoral	Male	Neutered	20	5.5	29	137	21.17	0.6	8.2	0	0.49	-1.65	0	0	0	0	0	0	0
80	0	10.26	BORDER COLLIE	Pastoral	Female	Neutered	21.5	6	31	143	21.68	0.62	8.9	0	0.46	-0.43	0	0	0	0	0	0	0
81	0	6.05	DACHSHUND, MINIATURE SMOOTH HAIRED	Hound	Male	Neutered	8	7	20	117	17.09	0.59	6.9	0	-1.27	-0.46	0	1	1	1	0	1	3
82	1	9.71	SHIH TZU	Utility	Male	Neutered	8.35	3	31	114	27.19	0.2	2.3	0	-0.92	-0.76	1	1	1	0	0	0	1
83	0	13.01	CROSS BREED	NA	Male	Neutered	35	5	32	131	24.43	0.67	8.8	0	0.1	-0.17	0	0	0	0	0	0	0
84	0	3.52	CAVALIER KING CHARLES SPANIEL	Toy	Male	Neutered	17	6.5	32	117	27.35	0.36	4.2	0	-0.41	-0.3	1	0	0	0	0	0	0
85	0	5.84	AMERICAN COCKER SPANIEL	Gundog	Female	Neutered	16	5	29	122	23.77	0.58	7.1	0	-0.72	-1.52	0	0	0	0	0	0	0
86	0	8.07	COCKER SPANIEL	Gundog	Female	Neutered	10.65	5.5	31	145	21.38	0.44	6.4	0	-0.55	-1.06	1	0	0	0	0	0	0
87	0	5.27	BULLDOG	Utility	Female	Entire	23.3	6	31	131	23.66	0.27	3.5	1	0.56	2.23	1	0	0	0	0	0	0
88	0	2.95	CROSS BREED	NA	Male	Neutered	15.5	5.5	31	140	22.14	0.55	7.7	0	0.11	-0.25	0	0	0	0	0	0	0
89	0	0.84	DOBERMAN PINSCHER	Working	Male	Entire	42	5	31	172	18.02	0.48	8.3	0	1.44	-2.03	1	1	1	1	0	1	3
90	0	1.09	GERMAN SHEPHERD DOG	Pastoral	Female	Neutered	33.4	5	30	122	24.59	0.61	11.2	0	1.07	-1.2	0	0	0	0	0	0	0
91	0	1.4	RHODESIAN RIDGEBACK	Hound	Male	Entire	39	5	31	174	17.82	0.64	11.2	0	1.32	-1.22	0	1	0	0	0	1	1
93	0	11.52	BORDER TERRIER	Terrier	Male	Neutered	9	5.5	27	123	21.95	0.35	4.3	0	-0.76	-0.18	1	1	0	0	0	1	1
94	0	8.25	LABRADOR RETRIEVER	Gundog	Male	Neutered	28	5	28	181	15.47	0.48	8.7	0	0.83	-0.68	1	1	1	1	0	1	3
95	0	7.07	GERMAN SHEPHERD DOG	Pastoral	Male	Entire	33	5	28	172	16.28	0.6	10.4	0	1.47	-0.67	0	0	0	0	0	0	0
96	0	9.21	ENGLISH BULL TERRIER	Terrier	Female	Neutered	26	5	25	152	16.45	0.74	11.2	0	0.48	0.88	0	0	0	0	0	0	0
97	0	1.05	PUG	Toy	Female	Neutered	6.45	5	29	97	29.9	0.06	0.6	1	-0.96	-0.21	1	0	0	0	0	0	0
98	0	1.48	GERMAN SHEPHERD DOG	Pastoral	Male	Entire	32.6	5	30	186	16.13	0.66	12.3	0	1.34	0.05	0	1	1	0	1	1	3
99	0	1.79	BICHON FRISE	Toy	Male	Entire	9.5	5	24	131	18.32	0.47	6.2	0	-0.99	-0.25	1	0	0	0	0	0	0
100	0	6.24	WEST HIGHLAND WHITE TERRIER	Terrier	Female	Neutered	9	5	24	134	17.91	0.51	6.9	0	-0.89	0.5	0	0	0	0	0	0	0
101	0	8.45	CROSS BREED	NA	Female	Neutered	8.1	5	24	93	25.81	0.63	5.9	0	-0.99	-1.89	0	1	1	0	0	0	1
102	0	4.79	ROTTWEILER	Working	Male	Entire	42.3	5.5	32	171	18.71	0.54	9.2	0	0.97	0.31	0	1	1	0	0	0	1
103	0	0.66	LABRADOR RETRIEVER	Gundog	Male	Neutered	30	4.5	29	160	18.13	0.54	8.6	0	0.4	-1.11	0	0	0	0	0	0	0
104	0	0.5	GERMAN SHEPHERD DOG	Pastoral	Male	Entire	32	5	33	151	21.85	0.73	11	0	0.68	-1.65	0	1	0	0	0	1	1
105	0	3.65	COCKER SPANIEL	Gundog	Female	Neutered	11.7	5.5	33	147	22.45	0.46	6.8	0	-0.46	-1	1	1	0	0	0	1	1
106	0	6.44	CROSS BREED	NA	Male	Neutered	12	6.5	28	142	19.72	0.51	7.3	0	-0.2	-0.35	0	1	1	1	0	1	3
107	0	2.13	GERMAN SHEPHERD DOG	Pastoral	Male	Entire	31	5	28	170	16.47	0.72	12.2	0	1.45	-1.67	0	1	0	0	0	1	1
108	0	2.21	CAVALIER KING CHARLES SPANIEL	Toy	Male	Neutered	16	5	29	113	25.66	0.41	4.6	0	-0.84	-0.8	1	1	0	0	0	1	1
109	0	2.75	RHODESIAN RIDGEBACK	Hound	Male	Neutered	41.5	5	32	165	19.39	0.62	10.3	0	0.98	-2.23	0	1	1	1	0	1	3
110	0	7.69	DACHSHUND, MINIATURE SMOOTH HAIRED	Hound	Female	Neutered	5.5	5	25	106	23.58	0.58	6.2	0	-1.39	-0.39	0	1	1	1	0	1	3
111	0	2.88	JACK RUSSELL TERRIER	Terrier	Male	Neutered	7	5	26	101	25.74	0.6	6.1	0	-1.06	-0.58	0	1	1	1	1	0	3
112	0	2.94	IRISH SETTER	Gundog	Male	Neutered	28.3	5	32	156	20.51	0.62	9.6	0	0.38	-2.17	0	1	0	0	0	1	1
113	0	5.78	GOLDEN RETRIEVER	Gundog	Female	Neutered	29.9	6	36	152	23.68	0.55	8.3	0	0.68	-0.76	0	0	0	0	0	0	0
114	0	0.82	POMERANIAN	Toy	Male	Entire	3.15	4	26	97	26.8	0.29	2.8	0	-1.64	0.39	1	0	0	0	0	0	0
115	1	3.02	CAVALIER KING CHARLES SPANIEL	Toy	Male	Neutered	16.5	6.5	30	112	26.79	0.27	3	0	-0.39	-0.66	1	0	0	0	0	0	0
116	0	0.47	STAFFORDSHIRE BULL TERRIER	Terrier	Male	Entire	16.35	5	31	123	25.2	0.5	6.1	0	0.02	1.39	0	0	0	0	0	0	0
118	0	4.41	BLACK RUSSIAN TERRIER	Working	Male	Neutered	44.2	6	34	190	17.89	0.55	10.5	0	1.88	-1.55	0	0	0	0	0	0	0
119	0	2.05	CROSS BREED	NA	Male	Neutered	30.9	5	34	150	22.67	0.7	10.5	0	0.71	-2.64	0	0	0	0	0	0	0
120	0	1.28	CAVALIER KING CHARLES SPANIEL	Toy	Female	Neutered	10.5	6	31	104	29.81	0.43	4.5	0	-0.88	-0.54	1	0	0	0	0	0	0
121	0	12.31	SHETLAND SHEEPDOG	Pastoral	Male	Neutered	14.3	7.5	27	102	26.47	0.79	8.1	0	-0.58	-0.95	0	0	0	0	0	0	0
122	0	12.28	FLAT COATED RETRIEVER	Gundog	Female	Neutered	25.3	3.5	28	143	19.58	0.75	10.7	0	0.55	-1.06	0	0	0	0	0	0	0
123	0	5.61	MINIATURE SCHNAUZER	NA	Female	Neutered	10.7	7	25	111	22.52	0.45	5	0	-0.67	-1.19	1	0	0	0	0	1	1
124	1	1.01	PUG	Toy	Male	Entire	8	6.5	31	120	25.83	0.09	1.1	1	-0.48	1.41	1	1	1	0	0	1	2
125	0	7.1	RHODESIAN RIDGEBACK	Hound	Male	Entire	42.8	5	33	189	17.46	0.52	9.8	0	1.48	0.81	0	0	0	0	0	0	0
126	0	0.76	POMERANIAN	Toy	Male	Entire	3.5	5	25	89	28.09	0.45	4	0	-1.66	0.11	1	0	0	0	0	0	0
127	0	3.85	LABRADOR RETRIEVER	Gundog	Female	Neutered	35	6	30	135	22.22	0.59	8	0	0.76	0.49	0	1	1	0	0	0	1
128	0	10.52	CROSS BREED	NA	Female	Neutered	10	5.5	29	109	26.61	0.49	5.3	0	-0.36	-0.38	1	0	0	0	0	0	0
129	0	3.24	CROSS BREED	NA	Male	Neutered	10	5.5	27	104	25.96	0.62	6.4	0	-0.4	-0.28	0	0	0	0	0	0	0
130	0	3.97	CROSS BREED	NA	Male	Neutered	30.5	5	29	175	16.57	0.45	7.9	0	0.65	-0.38	1	0	0	0	0	0	0
131	0	1.05	ENGLISH POINTER	Gundog	Male	Neutered	34	5	32	180	17.78	0.53	9.5	0	0.7	-1.88	0	1	1	1	0	1	3
133	0	1.99	PUG	Toy	Male	Neutered	8.2	5	29	103	28.16	0.21	2.2	1	-0.86	-0.32	1	1	0	0	0	1	1
134	0	5.25	CROSS BREED	NA	Female	Neutered	35	6	29	136	21.32	0.44	6	0	1.02	2.43	1	1	0	1	0	0	1
135	0	5.25	CROSS BREED	NA	Male	Neutered	38.5	5.5	28	163	17.18	0.43	7	0	1.27	2.26	1	1	1	1	0	1	3
136	0	2.39	CROSS BREED	NA	Male	Entire	37	7	29	190	15.26	0.21	4	1	0.85	1.7	1	1	1	1	0	1	3
137	0	4.32	SHIH TZU	Utility	Female	Neutered	8	5	32	107	29.91	0.13	1.4	1	-1.1	-0.43	1	0	0	0	0	0	0
138	1	2.71	BOSTON TERRIER	Utility	Male	Neutered	6.9	4.5	32	110	29.09	0.15	1.7	0	-0.78	-0.77	1	1	1	0	0	0	1
139	0	6.43	BOXER	Working	Male	Neutered	39	5	41	167	24.55	0.31	5.2	0	1.11	1.65	1	1	1	1	0	1	3
140	0	8.67	DACHSHUND, STANDARD LONG HAIRED	Hound	Female	Neutered	9.2	7	25	107	23.36	0.65	7	0	-0.83	0.23	0	0	0	0	0	0	0
141	0	3.9	GERMAN SHEPHERD DOG	Pastoral	Female	Neutered	30	5	30	160	18.75	0.78	12.5	0	1.09	-1.73	0	0	0	0	0	0	0
143	0	5.63	BICHON FRISE	Toy	Female	Neutered	8.4	6	25	112	22.32	0.54	6	0	-0.94	-0.45	0	0	0	0	0	0	0
144	0	5.97	CROSS BREED	NA	Female	Neutered	35.5	7	31	164	18.9	0.53	8.7	0	0.94	-0.39	0	1	1	1	0	1	3
145	0	3.09	DACHSHUND, MINIATURE SMOOTH HAIRED	Hound	Male	Neutered	4.8	5	22	112	19.64	0.54	6	0	-0.94	-0.45	0	1	0	0	0	1	1
146	0	1.53	CROSS BREED	NA	Female	Neutered	10	5	27	132	20.45	0.81	10.7	0	-0.87	-0.97	0	1	1	0	0	0	1
147	0	1.93	CROSS BREED	NA	Female	Neutered	26.1	5.5	30	172	17.44	0.49	8.5	0	0.72	-1.04	1	0	0	0	0	0	0
148	0	4.17	CROSS BREED	NA	Male	Entire	5	5	25	120	20.83	0.46	5.5	0	-1.07	-0.41	1	0	0	0	0	0	0
149	0	12.93	BORDER COLLIE	Pastoral	Male	Neutered	53	6	30	137.4	21.83	0.8	11	0	0.21	-0.59	0	0	0	0	0	0	0
150	0	8.27	CHOW CHOW	Utility	Male	Neutered	32.5	5.5	29	165	17.58	0.39	6.5	0	1.31	1.83	1	0	0	0	0	0	0
151	0	0.92	CROSS BREED	NA	Male	Entire	38	5	31	180	17.22	0.68	12.3	0	0.99	-1.53	0	0	0	0	0	0	0
152	0	4.11	STAFFORDSHIRE BULL TERRIER	Terrier	Male	Entire	17.5	3.5	34	154	22.08	0.51	7.8	0	0.21	1.27	0	1	1	1	0	0	2
153	0	4.78	POODLE, MINIATURE	Utility	Female	Neutered	6.8	5	26	105	24.76	0.55	5.8	0	-1.04	-0.62	0	1	1	0	0	0	1
154	0	13.53	PAPILLON	Toy	Female	Neutered	4.2	5	25	97	25.77	0.44	4.3	0	-1.48	-0.51	1	1	0	0	0	1	1
155	0	0.79	LABRADOR RETRIEVER	Gundog	Female	Entire	28	5	28	130	21.54	0.73	9.5	0	0.2	-1.63	0	0	0	0	0	0	0
156	0	3.11	CROSS BREED	NA	Female	Neutered	7.9	5	30	107	28.04	0.46	4.9	0	-1.16	-0.84	1	1	1	1	0	1	3
157	0	8.5	GREAT DANE	Working	Female	Neutered	64.4	5	35	163	21.47	0.74	12	0	1.83	-2.48	0	1	1	0	0	0	1
158	0	4.32	CROSS BREED	NA	Male	Neutered	9.35	5	29	130	22.31	0.39	5.1	0	-0.77	-0.03	1	1	0	0	0	1	1
159	0	1.37	CROSS BREED	NA	Female	Entire	7	4.5	27	102	26.47	0.22	2.2	0	-1.03	-0.03	1	0	0	0	0	0	0
160	0	0.68	FRENCH BULLDOG	Utility	Male	Neutered	6.5	2	28	107	26.17	0.11	1.2	1	-0.87	0.62	1	0	0	0	0	0	0
161	0	0.53	SOFT-COATED WHEATEN TERRIER	Terrier	Female	Entire	10	5	26	122	21.31	0.6	7.3	0	-0.5	-0.61	0	1	1	1	0	1	3
162	0	1.79	BOXER	Working	Female	Neutered	37	5	40	152	26.32	0.3	4.6	0	0.46	-0.1	1	0	0	0	0	0	0
163	0	9.12	MINIATURE SCHNAUZER	Utility	Female	Neutered	20	6	27	125	21.6	0.61	7.6	0	-0.02	-0.98	0	1	1	0	0	0	1
164	0	5.07	BORDER TERRIER	Pastoral	Female	Neutered	8	5	25	115	21.74	0.41	4.7	0	-0.73	-0.54	1	1	1	0	0	1	2
165	0	8.2	CROSS BREED	NA	Male	Neutered	19	5	29	130	22.31	0.64	8.3	0	0	-1.33	0	1	0	0	0	1	1
166	0	2.6	BULLDOG	Utility	Female	Neutered	25	5	32	142	22.54	0.12	1.7	1	0	2.22	1	1	0	0	0	1	1
167	0	0.52	GERMAN SHEPHERD DOG	Pastoral	Male	Neutered	38	5	29	157	18.47	0.69	10.8	0	1.23	-0.95	0	0	0	0	0	0	0
168	0	2.36	WEIMERANER	Gundog	Male	Neutered	28	5	31	150	20.67	0.81	12.2	0	0.95	-1.38	0	1	0	0	0	1	1
169	0	1.45	LABRADOR RETRIEVER	Gundog	Male	Neutered	32	5	28	170	16.47	0.56	9.5	0	0.58	-1.08	0	0	0	0	0	0	0
171	0	6.57	COCKER SPANIEL	Gundog	Male	Neutered	13.5	5	32	143	22.38	0.45	6.5	0	-0.4	-0.65	1	1	0	0	0	1	1
172	0	2.58	CROSS BREED	NA	Female	Neutered	30.15	5.5	30	155	19.35	0.58	9	0	0.5	-1.9	0	0	0	0	0	0	0
173	0	7.85	DACHSHUND, MINIATURE LONG HAIRED	Hound	Male	Neutered	6.7	2	24	122	19.67	0.66	8	0	-0.82	0.15	0	1	0	0	0	1	1
174	0	1.28	LABRADOR RETRIEVER	Gundog	Male	Neutered	26.1	5	27	150	18	0.51	7.6	0	0.34	-0.51	0	1	0	0	0	1	1
175	0	4.79	AMERICAN BULLDOG	NA	Female	Neutered	48	6	34	190	17.89	0.48	9.2	0	1.29	-0.07	1	1	1	1	1	1	4
176	0	5.18	AUSTRALIAN SHEPHERD	Pastoral	Female	Neutered	29	6	27	145	18.62	0.59	8.5	0	0.9	-0.03	0	0	0	0	0	0	0
177	0	3.83	LABRADOR RETRIEVER	Gundog	Female	Neutered	38	5.5	29	160	18.13	0.56	9	0	1.19	-0.41	0	1	0	0	0	1	1
178	0	10.88	STAFFORDSHIRE BULL TERRIER	Terrier	Male	Neutered	18	5	32	135	23.7	0.6	8.1	0	0.07	0.91	0	1	0	0	0	1	1
179	0	2.01	BOSTON TERRIER	Utility	Male	Neutered	8.8	4	30	122	24.59	0.12	1.5	0	-0.43	0.84	1	1	1	0	0	1	2
180	0	5.02	FRENCH BULLDOG	Utility	Male	Neutered	11.5	5.5	28	140	20	0.16	2.2	1	-0.1	1.84	1	0	0	0	0	0	0
182	0	8.73	SPRINGER SPANIEL	Gundog	Male	Entire	26	6	29	143	20.28	0.56	8	0	0.51	1.09	0	1	1	1	0	1	3
183	0	5.3	CROSS BREED	NA	Male	Neutered	46.4	7	35	170	20.59	0.61	10.3	0	1.31	-0.15	0	0	0	0	0	0	0
184	0	9.98	DOBERMAN PINSCHER	Working	Male	Neutered	40	5	30	172	17.44	0.76	13	0	1.38	-2.03	0	1	1	1	0	1	3
185	0	9.39	SHIH TZU	Utility	Male	Entire	9	5	29	100	29	0.25	2.5	1	-0.9	-0.3	1	1	1	1	0	1	3
186	0	0.73	LABRADOR RETRIEVER	Gundog	Female	Entire	29.2	5	30	155	19.35	0.6	9.3	0	0.96	0.31	0	0	0	0	0	0	0
187	0	4.28	LABRADOR RETRIEVER	Gundog	Male	Neutered	29	5	31	180	17.22	0.56	10	0	0.96	-0.1	0	0	0	0	0	0	0
188	0	4.53	BULLDOG	Utility	Female	Neutered	28	7	30	127	23.62	0.27	3.4	1	0.6	2.33	1	0	0	0	0	0	0
189	0	5.98	CROSS BREED	NA	Male	Neutered	43.65	5.5	36	172	20.93	0.45	7.8	0	1.8	0.18	1	1	0	0	0	1	1
190	0	4.38	SHAR PEI	Utility	Female	Entire	21.45	5	29	160	18.13	0.47	7.5	0	0.65	1.13	1	1	1	1	0	1	3
191	0	11.27	DACHSHUND, MINIATURE SMOOTH HAIRED	Hound	Male	Neutered	6.6	7	23	104	22.12	0.62	6.4	0	-1.39	-0.02	0	0	0	0	0	0	0
192	0	3.25	CROSS BREED	NA	Male	Entire	62.5	4.5	35	220	15.91	0.51	11.2	0	2.27	2.06	0	1	0	0	0	1	1
193	0	14.11	CROSS BREED	NA	Female	Neutered	9	5	25	104	24.04	0.72	7.5	0	-0.9	-1.04	0	0	0	0	0	0	0
194	0	1.5	CROSS BREED	NA	Male	Entire	41.4	7	27	170	15.88	0.29	4.9	0	1.57	2.4	1	0	0	0	0	0	0
195	0	2.88	DOBERMAN PINSCHER	Working	Male	Neutered	39.4	5	29	176	16.48	0.63	11	0	1.26	-0.88	0	1	1	1	0	1	3
196	0	7.27	LABRADOR RETRIEVER	Gundog	Female	Neutered	29.95	5	31	150	20.67	0.57	8.5	0	0.76	0.01	0	1	0	0	0	1	1
197	0	12.65	ITALIAN SPINONI	Gundog	Male	Neutered	30.1	5	32	154	20.78	0.6	9.2	0	0.75	-0.65	0	1	0	0	0	1	1
202	0	1.52	PUG	Toy	Female	Entire	7.2	5	28	87	32.18	0.09	0.8	1	-1.05	0.62	1	0	0	0	0	0	0
203	0	9.75	BICHON FRISE	Toy	Female	Neutered	10.25	5	26	120	21.67	0.42	5	0	-0.96	-0.49	1	1	0	0	0	1	1
204	0	1.22	ST BERNARD	Working	Male	Entire	74.5	6	40	190	21.05	0.45	8.5	0	2.91	0.74	1	1	1	0	0	0	1
205	0	5.11	CROSS BREED	NA	Male	Entire	16.5	5	31	143	21.68	0.51	7.3	0	0.22	0.12	0	1	1	0	0	0	1
206	0	0.76	CROSS BREED	NA	Male	Neutered	8.5	4.5	27	112	24.11	0.29	3.2	0	-0.98	-0.1	1	0	0	0	0	0	0
207	0	4.67	POODLE, MINIATURE	Utility	Male	Neutered	7.3	5	27	107	25.23	0.68	7.3	0	-0.8	-0.5	0	0	0	0	0	0	0
208	0	2.04	CAVALIER KING CHARLES SPANIEL	Toy	Female	Neutered	9	6.5	27	110	24.55	0.41	4.5	0	-0.87	-0.94	1	0	0	0	0	0	0
209	0	8.49	GERMAN SHEPHERD DOG	Pastoral	Male	Neutered	43.7	5	28	180	15.56	0.68	12.3	0	1.33	-1.36	0	1	1	0	0	0	1
210	0	1.46	FRENCH BULLDOG	Utility	Female	Entire	9.55	5	29	112	25.89	0.2	2.2	1	-0.53	0.39	1	1	1	1	0	1	3
214	1	0.78	BULLDOG	Utility	Male	Entire	27	6	29	144	20.14	0.31	4.4	1	1.14	2.94	1	0	0	0	0	0	0
215	0	9.45	GREYHOUND	Hound	Male	Neutered	34.3	4.5	28	150	18.67	0.73	11	0	0.89	-2.2	0	1	1	1	0	1	3
217	0	4.08	BORDER COLLIE	Pastoral	Male	Neutered	18	5	32	153	20.92	0.54	8.3	0	0.1	-0.32	0	0	0	0	0	0	0
218	0	2.66	CROSS BREED	NA	Male	Entire	6.41	5	24	104	23.08	0.64	6.7	0	-1.16	0.19	0	0	0	0	0	0	0
219	0	7.2	LABRADOR RETRIEVER	Gundog	Male	Neutered	38	8	32	163	19.63	0.58	9.5	0	1.19	1.63	0	0	0	0	0	0	0
221	0	1.96	SHIH TZU	Utility	Male	Entire	14	6	30	118	25.42	0.25	2.9	0	-0.72	0.23	1	0	0	0	0	0	0
227	0	10.89	LABRADOR RETRIEVER	Gundog	Male	Neutered	25	3	31	175	17.71	0.54	9.5	0	0.79	-0.49	0	0	0	0	0	0	0
228	0	4.5	DOGUE DE BORDEAUX	Working	Female	Neutered	57.8	7	34	192	17.71	0.36	7	0	2.13	1.78	1	0	0	0	0	0	0
229	0	13.52	CROSS BREED	NA	Male	Neutered	27.7	6	31	150	20.67	0.63	9.5	0	0.5	-0.59	0	1	0	0	0	1	1
230	1	0.48	LABRADOR RETRIEVER	Gundog	Female	Entire	24.2	5	31	143	21.68	0.59	8.5	0	0.42	-0.04	0	0	0	0	0	0	0
234	0	2.95	AMERICAN BULLDOG	NA	Male	Neutered	50	6.5	30	172	17.44	0.47	8	0	1.75	1.35	1	0	0	0	0	0	0
235	0	8.16	DOBERMAN PINSCHER	Working	Female	Entire	38	5	30	173	17.34	0.66	11.4	0	0.95	-1.47	0	0	0	0	0	0	0
236	0	0.32	YORKSHIRE TERRIER	Toy	Female	Neutered	2.5	5	20	95	21.05	0.44	4.2	0	-1.62	-0.14	1	1	0	0	0	1	1
237	0	4.53	GERMAN SHEPHERD DOG	Pastoral	Male	Neutered	46	3.5	32	175	18.29	0.83	14.5	0	1.52	-0.21	0	0	0	0	0	0	0
238	0	4.84	BASSET HOUND	Hound	Male	Neutered	41.25	6	34	181	18.78	0.49	8.9	0	1.05	0.97	1	0	0	0	0	0	0
239	0	5.77	SPRINGER SPANIEL	Gundog	Female	Neutered	17.7	5.5	28	134	20.9	0.56	7.5	0	-0.22	-0.01	0	1	1	1	0	1	3
240	0	6.35	DACHSHUND, MINIATURE SMOOTH HAIRED	Hound	Male	Neutered	7	6	21	110	19.09	0.56	6.2	0	-1.24	-0.34	0	0	0	0	0	0	0
241	0	4.53	GERMAN SHEPHERD DOG	Pastoral	Female	Neutered	28	5	34	158	21.52	0.73	11.6	0	0.79	-1.54	0	0	0	0	0	0	0
242	0	4.26	GERMAN SHEPHERD DOG	Pastoral	Male	Neutered	40	5	36	165	21.82	0.91	15	0	1.33	-1.28	0	1	0	0	0	1	1
243	0	0.98	YORKSHIRE TERRIER	Toy	Female	Entire	3.5	5	21	115	18.26	0.5	5.7	0	-1.26	-0.59	0	1	1	1	0	1	3
245	0	9.85	BORDER COLLIE	Pastoral	Female	Neutered	23	7	30	135	22.22	0.67	9	0	0.28	-0.83	0	0	0	0	0	0	0
246	0	2.7	CAVALIER KING CHARLES SPANIEL	Toy	Male	Neutered	11.2	6	31	107	28.97	0.39	4.2	0	-0.78	-0.22	1	1	1	1	0	1	3
247	0	2.09	CAVALIER KING CHARLES SPANIEL	Toy	Male	Neutered	13	6	32	118	27.12	0.39	4.6	0	-0.5	0.23	1	1	0	0	0	1	1
248	0	6.09	DACHSHUND, MINIATURE SMOOTH HAIRED	Hound	Female	Neutered	5	5	22	120	18.33	0.57	6.8	0	-1.43	-0.3	0	0	0	0	0	0	0
249	0	3.84	CHIHUAHUA	Toy	Female	Neutered	2.5	5	20	73	27.4	0.34	2.5	0	-2.06	-0.36	1	1	0	0	0	1	1
250	0	7.36	CROSS BREED	NA	Female	Neutered	29	5.5	32	140	22.86	0.66	9.2	0	0.43	-0.53	0	0	0	0	0	0	0
251	0	8.3	GOLDEN RETRIEVER	Gundog	Female	Neutered	36	6.5	33	140	23.57	0.64	9	0	1.04	0.26	0	1	1	0	0	1	2
252	0	5.34	CROSS BREED	NA	Male	Neutered	25.95	5	35	161	21.74	0.51	8.2	0	0.45	-0.66	0	1	1	1	0	1	3
253	0	5.09	SCOTTISH DEERHOUND	Hound	Female	Neutered	48.8	5	36	155	23.23	0.74	11.5	0	1.39	-3.28	0	0	0	0	0	0	0
254	0	3.25	SPRINGER SPANIEL	Gundog	Male	Neutered	22	5	26	155	16.77	0.56	8.7	0	0.38	-0.2	0	1	0	0	0	1	1
255	0	8.03	TIBETAN TERRIER	Utility	Male	Neutered	10	6.5	26	140	18.57	0.54	7.5	0	-0.09	-0.38	0	0	0	0	0	0	0
256	0	0.96	GERMAN SHORT HAIRED POINTER	Gundog	Male	Neutered	31	5	29	144	20.14	0.72	10.4	0	0.45	-0.41	0	0	0	0	0	0	0
257	0	5.13	LABRADOR RETRIEVER	Gundog	Male	Neutered	41.25	5.5	30	160	18.75	0.59	9.5	0	0.92	-1.05	0	0	0	0	0	0	0
258	0	6.84	CROSS BREED	NA	Female	Neutered	9.05	3.5	28	100	28	0.71	7.1	0	-0.8	-0.75	0	1	1	0	0	1	2
260	0	3.68	DACHSHUND, MINIATURE SMOOTH HAIRED	Hound	Male	Entire	6.7	5	21	107	19.63	0.65	7	0	-1.13	0.11	0	1	0	0	0	1	1
261	0	0.5	PUG	Toy	Male	Entire	7.5	5	26	102	25.49	0.05	0.5	1	-1.17	0.19	1	0	0	0	0	0	0
262	0	10.04	CROSS BREED	NA	Female	Neutered	26.5	5	25	140	17.86	0.79	11	0	0.75	-1.69	0	0	0	0	0	0	0
263	0	7.92	MINIATURE SCHNAUZER	Utility	Female	Neutered	12	5	26	115	22.61	0.52	6	0	-0.74	-1.3	0	0	0	0	0	0	0
264	0	9.04	ENGLISH POINTER	Gundog	Male	Neutered	33.65	5	25	171	14.62	0.64	10.9	0	0.95	-1.91	0	1	1	0	0	1	2
265	0	3.59	PEKIGNESE	Toy	Male	Entire	10.5	5	31	93	33.33	0.14	1.3	1	-0.97	0.99	1	1	1	0	0	1	2
266	0	2.11	GREAT DANE	Working	Female	Neutered	65.5	5	35	210	16.67	0.48	10	0	2.26	-1.36	1	0	0	0	0	0	0
267	1	0.8	SHIH TZU	Utility	Male	Neutered	8.5	5	31	120	25.83	0.21	2.5	1	-0.64	0.55	1	0	0	0	0	0	0
268	0	6.91	LABRADOR RETRIEVER	Gundog	Female	Neutered	25	5	30	165	18.18	0.56	9.2	0	0.7	-0.33	0	0	0	0	0	0	0
269	0	6.82	BORDER COLLIE	Pastoral	Male	Neutered	20	5	28	137	20.44	0.67	9.2	0	0.21	-0.98	0	0	0	0	0	0	0
270	0	7.22	LABRADOR RETRIEVER	Gundog	Male	Neutered	42	7	29	195	14.87	0.49	9.6	0	1.36	1.06	1	0	0	0	0	0	0
271	0	3.84	CROSS BREED	NA	Male	Neutered	36.1	6	35	150	23.33	0.63	9.5	0	0.86	-1.66	0	1	1	1	0	1	3
274	0	0.33	FRENCH BULLDOG	Utility	Male	Neutered	5.8	5	28	105	26.67	0.27	2.8	1	-0.75	1.15	1	0	0	0	0	0	0
275	0	3.48	BOSTON TERRIER	Utility	Male	Neutered	7	5	29	105	27.62	0.13	1.4	0	-0.74	0.7	1	0	0	0	0	0	0
276	0	7.65	CROSS BREED	NA	Male	Neutered	21.4	3.5	31	140	22.14	0.75	10.5	0	0.23	-3.33	0	0	0	0	0	0	0
277	0	5.88	BOXER	Working	Female	Neutered	35	6.5	38	125	30.4	0.36	4.5	0	0.73	0.76	1	0	0	0	0	0	0
278	0	7.73	GRAND BASSET GRIFFON VENDEEN	Hound	Male	Neutered	29	6	30	155	19.35	0.65	10	0	0.68	0.25	0	0	0	0	0	0	0
279	0	0.56	BORDER COLLIE	Pastoral	Male	Entire	12.5	5	27	103	26.21	0.78	8	0	-0.84	-0.8	0	0	0	0	0	0	0
280	0	6.27	CROSS BREED	NA	Female	Neutered	25.7	6	29	134	21.64	0.6	8.1	0	0.12	-0.55	0	1	0	0	0	1	1
281	0	7.21	LHASA APSO	Utility	Female	Neutered	6.2	5	26	104	25	0.26	2.7	0	-1.37	-0.53	1	0	0	0	0	0	0
282	0	4.61	LEONBERGER	Working	Female	Neutered	50.2	6	35	160	21.88	0.66	10.5	0	1.84	-1.01	0	0	0	0	0	0	0
283	0	7.58	GORDON SETTER	Gundog	Male	Neutered	26.4	5	34	160	21.25	0.59	9.5	0	0.81	-0.1	0	0	0	0	0	0	0
284	0	7.9	JAPANESE SPITZ	Utility	Male	Entire	14.25	6.5	26	97	26.8	0.66	6.4	0	-0.36	-0.69	0	0	0	0	0	0	0
285	0	7.01	WEST HIGHLAND WHITE TERRIER	Terrier	Female	Neutered	8.5	5	25	130	19.23	0.5	6.5	0	-0.76	0.84	0	0	0	0	0	0	0
286	0	3.28	PUG	Toy	Female	Neutered	8.5	7	30	82	36.59	0.07	0.6	1	-0.85	1.09	1	0	0	0	0	0	0
287	1	3.05	PEKIGNESE	Toy	Male	Neutered	11	5.5	32	91	35.16	0.1	0.9	1	-0.92	0.92	1	0	0	0	0	0	0
288	0	0.86	GERMAN SHEPHERD DOG	Pastoral	Male	Neutered	28	5	24	182	13.19	0.62	11.2	0	0.94	-0.94	0	0	0	0	0	0	0
289	0	6.57	SALUKI	Hound	Female	Neutered	18	5	31	131	23.66	0.73	9.5	0	-0.06	-2.66	0	1	0	0	0	1	1
290	0	8.73	CROSS BREED	NA	Female	Neutered	17	5	26	125	20.8	0.76	9.5	0	0.04	-0.42	0	0	0	0	0	0	0
291	0	6.17	GERMAN SHEPHERD DOG	Pastoral	Female	Neutered	25	5	31	127	24.41	0.8	10.2	0	1.39	-0.57	0	1	0	0	0	1	1
292	0	4.27	CAVALIER KING CHARLES SPANIEL	Toy	Male	Neutered	14	5	28	107	26.17	0.47	5	0	-0.38	0.92	1	0	0	0	0	0	0
295	0	2.05	DACHSHUND, MINIATURE LONG HAIRED	Hound	Female	Neutered	4.45	5	26	98	26.53	0.63	6.2	0	-1.49	-0.41	0	0	0	0	0	0	0
296	0	0.84	CHINESE CRESTED	Toy	Female	Neutered	4.8	5	22	96	22.92	0.46	4.4	0	-1.58	-1.06	1	0	0	0	0	0	0
297	0	4.54	ROTTWEILER	Working	Male	Neutered	55.7	8	32	157	20.38	0.46	7.3	0	1.54	0.91	1	0	0	0	0	0	0
298	0	1.65	GERMAN SHEPHERD DOG	Pastoral	Female	Neutered	30	5	35	156	22.44	0.69	10.8	0	0.7	-1.47	0	0	0	0	0	0	0
300	0	4.41	DOGUE DE BORDEAUX	Working	Male	Entire	52.2	6	32	141	22.7	0.37	5.2	0	1.62	0.71	1	0	0	0	0	0	0
301	0	5.93	SPRINGER SPANIEL	Gundog	Male	Entire	17.8	5	27	140	19.29	0.49	6.9	0	-0.08	-0.26	1	0	0	0	0	0	0
302	0	3.32	CROSS BREED	NA	Male	Entire	25	5	30	146	20.55	0.69	10.1	0	0.38	-2.12	0	1	1	0	0	1	2
303	0	5.85	WHIPPET	Hound	Female	Entire	12.1	5	25	75	33.33	0.87	6.5	0	-0.87	-1.3	0	1	0	0	0	1	1
305	0	8.25	DACHSHUND, MINIATURE LONG HAIRED	Hound	Male	Entire	5.95	4	22	115	19.13	0.68	7.8	0	-1.12	0.17	0	0	0	0	0	0	0
306	0	0.62	CROSS BREED	NA	Female	Entire	20.95	4	31	140	22.14	0.54	7.6	0	0.11	-0.27	0	0	0	0	0	0	0
307	0	7.86	GERMAN SHEPHERD DOG	Pastoral	Male	Neutered	28.3	3.5	34	150	22.67	0.93	14	0	1.24	-0.2	0	0	0	0	0	0	0
308	0	9.56	GERMAN SHEPHERD DOG	Pastoral	Female	Neutered	37	5	36	162	22.22	0.66	10.7	0	1	-1.18	0	0	0	0	0	0	0
309	0	3.02	CROSS BREED	NA	Female	Neutered	37.5	6	30	152	19.74	0.53	8.1	0	0.95	-0.08	0	0	0	0	0	0	0
310	0	4.12	STAFFORDSHIRE BULL TERRIER	Terrier	Female	Neutered	21.9	6.5	31	125	24.8	0.58	7.3	0	0.12	2.13	0	0	0	0	0	0	0
312	0	4.59	DALMATIAN	Utility	Male	Neutered	35	7	31	155	20	0.59	9.2	0	0.98	0.19	0	1	1	0	1	1	3
313	0	4.3	SPRINGER SPANIEL	Gundog	Female	Neutered	21.5	6.5	28	133	21.05	0.47	6.2	0	0.17	0.01	1	0	0	0	0	0	0
314	0	1.23	DOGUE DE BORDEAUX	Working	Female	Entire	52	5	31	155	20	0.39	6.1	0	1.59	1.43	1	0	0	0	0	0	0
315	0	5.26	GERMAN SHEPHERD DOG	Pastoral	Male	Entire	29	5.5	33	167	19.76	0.74	12.3	0	1.3	0.14	0	0	0	0	0	0	0
316	0	5.89	ROTTWEILER	Working	Male	Neutered	54	7	36	165	21.82	0.53	8.7	0	1.72	0.38	0	0	0	0	0	0	0
317	0	7.08	BORDER COLLIE	Pastoral	Male	Neutered	24	7	26	142	18.31	0.67	9.5	0	0.43	-0.9	0	0	0	0	0	0	0
318	0	9.15	BORDER COLLIE	Pastoral	Male	Entire	26.65	6	25	141	17.73	0.58	8.2	0	0.56	0.41	0	0	0	0	0	0	0
319	0	1.27	GERMAN SHEPHERD DOG	Pastoral	Male	Entire	35.5	4	34	164	20.73	0.68	11.1	0	1.11	-0.29	0	1	0	0	0	1	1
320	0	10.87	GERMAN SHEPHERD DOG	Pastoral	Male	Neutered	36	5	32	162	19.75	0.69	11.2	0	0.92	-0.42	0	1	1	0	0	1	2
321	0	9.26	WEST HIGHLAND WHITE TERRIER	Terrier	Female	Neutered	10.05	5.5	26	127	20.47	0.45	5.7	0	-0.79	0.93	1	1	1	0	0	1	2
322	0	3.87	CAVALIER KING CHARLES SPANIEL	Toy	Male	Entire	9.9	5	29	109	26.61	0.33	3.6	0	-0.65	0.6	1	0	0	0	0	0	0
323	0	0.52	BEAGLE	Hound	Male	Entire	10	5	31	132	23.48	0.53	7	0	-0.35	0.35	0	0	0	0	0	0	0
324	0	7.08	BEAGLE	Hound	Male	Entire	21	5	34	152	22.37	0.56	8.5	0	-0.07	-0.25	0	0	0	0	0	0	0
325	0	6.59	COCKER SPANIEL	Gundog	Female	Neutered	18.6	7	29	133	21.8	0.53	7.1	0	0.02	0.51	0	0	0	0	0	0	0
326	0	4.24	CROSS BREED	NA	Male	Neutered	21	5	31	152	20.39	0.52	7.9	0	0.15	1.39	0	0	0	0	0	0	0
327	0	4.67	RHODESIAN RIDGEBACK	Hound	Male	Neutered	49.7	5	32	168	19.05	0.57	9.5	0	1.56	-0.66	0	0	0	0	0	0	0
328	0	0.63	GERMAN SHORT HAIRED POINTER	Gundog	Female	Entire	21	4.5	30	142	21.13	0.67	9.5	0	0.24	-1.2	0	0	0	0	0	0	0
329	0	1.78	LABRADOR RETRIEVER	Gundog	Male	Neutered	27	6	28	152	18.42	0.55	8.3	0	0.59	-0.31	0	0	0	0	0	0	0
331	0	2	FRENCH BULLDOG	Utility	Female	Entire	8.5	5	27	112	24.11	0.2	2.2	1	-0.63	0.76	1	0	0	0	0	0	0
332	0	2.01	AIREDALE TERRIER	Terrier	Male	Neutered	24	5	29	161	18.01	0.61	9.9	0	0.47	-1.27	0	0	0	0	0	0	0
333	0	7.87	LABRADOR RETRIEVER	Gundog	Male	Entire	32.1	6	29	169	17.16	0.49	8.2	0	0.57	0.16	1	1	1	0	0	1	2
334	0	4.75	DACHSHUND, MINIATURE SMOOTH HAIRED	Hound	Female	Neutered	6.9	6	20	89	22.47	0.75	6.7	0	-1.31	0.28	0	0	0	0	0	0	0
335	0	2.04	DACHSHUND, MINIATURE SMOOTH HAIRED	Hound	Male	Neutered	5.25	5	22	93	23.66	0.75	7	0	-1.44	-0.1	0	0	0	0	0	0	0
336	0	1.77	RHODESIAN RIDGEBACK	Hound	Male	Entire	46	5	35	170	20.59	0.57	9.7	0	1.19	-0.81	0	0	0	0	0	0	0
337	0	2.62	CROSS BREED	NA	Male	Entire	4	5	24	142	16.9	0.29	4.1	0	-1.13	-0.17	1	0	0	0	0	0	0
338	0	7.1	DALMATIAN	Utility	Male	Entire	30	5	29	157	18.47	0.55	8.7	0	0.59	-0.13	0	1	1	0	0	1	2
340	1	1.2	PUG	Toy	Female	Entire	7.75	5.5	31	82	37.8	0.16	1.3	1	-0.84	0.19	1	1	0	0	0	1	1
341	0	3.58	BOSTON TERRIER	Utility	Male	Neutered	7.25	5	28	108	25.93	0.15	1.6	0	-1.03	0.32	1	1	1	0	0	1	2
342	0	0.73	LABRADOR RETRIEVER	Gundog	Male	Entire	24.3	5	30	152	19.74	0.64	9.7	0	0.3	-0.92	0	0	0	0	0	0	0
343	0	5.08	STAFFORDSHIRE BULL TERRIER	Terrier	Female	Neutered	16.5	5	30	142	21.13	0.54	7.6	0	0.08	0.86	0	1	1	1	0	1	3
344	0	0.42	JACK RUSSELL TERRIER	Terrier	Male	Entire	4	5	25	111	22.52	0.5	5.5	0	-1.16	-0.16	0	0	0	0	0	0	0
345	0	4.95	GERMAN SHEPHERD DOG	Pastoral	Female	Neutered	46.6	6	31	174	17.82	0.56	9.7	0	1.52	-0.05	0	0	0	0	0	0	0
346	0	6.61	CROSS BREED	NA	Male	Neutered	31.5	6	32	183	17.49	0.52	9.6	0	1.2	-1.04	0	0	0	0	0	0	0
347	0	1.5	STAFFORDSHIRE BULL TERRIER	Terrier	Female	Entire	17	5	33	143	23.08	0.57	8.2	0	-0.08	1.62	0	0	0	0	0	0	0
348	0	5.21	FLAT COATED RETRIEVER	Gundog	Female	Neutered	25	5	27	152	17.76	0.68	10.4	0	0.37	-0.55	0	0	0	0	0	0	0
349	0	5.73	LABRADOR RETRIEVER	Gundog	Male	Neutered	30.2	5.5	28	144	19.44	0.63	9.1	0	0.71	-0.35	0	0	0	0	0	0	0
351	0	8.52	GERMAN SHEPHERD DOG	Pastoral	Male	Neutered	56	6	29	181	16.02	0.71	12.8	0	1.68	-0.68	0	0	0	0	0	0	0
352	0	5.33	LABRADOR RETRIEVER	Gundog	Male	Neutered	32	5	28	176	15.91	0.57	10	0	0.91	0.39	0	0	0	0	0	0	0
353	0	4.15	LHASA APSO	Utility	Male	Neutered	7.6	5	29	108	26.85	0.36	3.9	0	-1.23	-0.34	1	0	0	0	0	0	0
354	0	10.52	CROSS BREED	NA	Female	Neutered	17.5	4.5	31	149	20.81	0.62	9.2	0	0.12	0.35	0	0	0	0	0	0	0
355	0	2	GREYHOUND	Hound	Female	Neutered	22	5	27	153	17.65	0.73	11.2	0	0.93	-2.28	0	1	1	0	0	1	2
356	0	5.1	JAPANESE SPITZ	Utility	Male	Neutered	15	5	28	105	26.67	0.66	6.9	0	-0.08	-0.64	0	0	0	0	0	0	0
357	0	0.78	MINIATURE SCHNAUZER	Utility	Male	Entire	8.1	5	26	120	21.67	0.58	7	0	-0.77	-1.21	0	0	0	0	0	0	0
358	0	4.21	CAVALIER KING CHARLES SPANIEL	Toy	Female	Neutered	11	5	26	106	24.53	0.43	4.6	0	-0.82	-0.22	1	0	0	0	0	0	0
359	0	0.62	BERNESE MOUNTAIN DOG	Working	Male	Neutered	44	5	32	176	18.18	0.53	9.3	0	1.14	0.14	0	0	0	0	0	0	0
360	0	3.11	OLD ENGLISH SHEEPDOG	Pastoral	Male	Neutered	34.5	5	33	161	20.5	0.6	9.7	0	0.7	-0.26	0	0	0	0	0	0	0
361	0	2.48	FRENCH BULLDOG	Utility	Female	Entire	12.3	5.5	26	123	21.14	0.16	2	1	-0.5	1.11	1	1	1	1	0	0	2
362	0	2.52	TIBETAN TERRIER	Utility	Male	Neutered	9.8	6	27	140	19.29	0.46	6.5	0	-0.36	-0.84	1	1	1	0	0	1	2
363	0	3.45	LABRADOR RETRIEVER	Gundog	Male	Neutered	41.1	6	27	154	17.53	0.54	8.3	0	1.1	0.61	0	1	1	1	1	1	4
364	0	9.89	GOLDEN RETRIEVER	Gundog	Male	Neutered	36.5	4.5	34	175	19.43	0.54	9.5	0	0.89	-0.09	0	1	1	1	1	1	4
365	0	10.1	COLLIE	Pastoral	Female	Neutered	31	5	32	133	24.06	0.8	10.7	0	0.34	-1.06	0	1	0	0	0	1	1
366	0	5.87	GOLDEN RETRIEVER	Gundog	Male	Neutered	41.8	6	32	195	16.41	0.52	10.2	0	1.09	-1.12	0	1	1	1	0	1	3
367	0	0.76	RHODESIAN RIDGEBACK	Hound	Male	Neutered	32.95	5.5	24	152	15.79	0.5	7.6	0	0.65	-0.91	0	1	1	1	0	1	3
368	0	9.09	LABRADOR RETRIEVER	Gundog	Female	Neutered	33.7	6	26	113	23.01	0.77	8.7	0	0.63	-0.68	0	1	0	0	0	1	1
369	0	10.21	CROSS BREED	NA	Male	Neutered	8.5	5.5	27	103	26.21	0.52	5.4	0	-1.27	0.02	0	0	0	0	0	0	0
371	0	6.47	BERNESE MOUNTAIN DOG	Working	Male	Entire	45	6.5	33	178	18.54	0.53	9.5	0	1.47	1.44	0	1	0	0	0	1	1
372	0	8.5	POODLE, TOY	Utility	Male	Neutered	4.75	5.5	24	78	30.77	0.65	5.1	0	-1.57	-1.4	0	0	0	0	0	0	0
373	0	5.11	BULLDOG	Utility	Male	Entire	25	5.5	32	153	20.92	0.23	3.5	1	0.68	2.46	1	0	0	0	0	0	0
374	0	2.9	ROTTWEILER	Working	Male	Neutered	40.05	5	39	164	23.78	0.59	9.7	0	1.1	-0.06	0	1	1	0	0	0	1
378	0	2.23	DACHSHUND, MINIATURE LONG HAIRED	Hound	Male	Neutered	5.5	5.5	24	111	21.62	0.63	7	0	-1.36	-0.29	0	0	0	0	0	0	0
379	0	1.77	BEAGLE	Hound	Male	Neutered	14.3	5	33	129	25.58	0.59	7.6	0	-0.09	0.09	0	0	0	0	0	0	0
380	0	10.13	JACK RUSSELL TERRIER	Terrier	Male	Neutered	9	5	24	112	21.43	0.62	6.9	0	-0.57	1.92	0	0	0	0	0	0	0
382	0	9.31	ENGLISH POINTER	Gundog	Female	Neutered	25	5	24	143	16.78	0.61	8.7	0	0.32	-0.57	0	0	0	0	0	0	0
383	0	3	FRENCH BULLDOG	Utility	Male	Neutered	19.35	5.5	29	123	23.58	0.22	2.7	1	-0.37	0.87	1	0	0	0	0	0	0
384	0	2.04	CROSS BREED	NA	Male	Neutered	5.9	5	30	93	32.26	0.3	2.8	0	-1.47	-0.51	1	0	0	0	0	0	0
386	1	0.94	PUG	Toy	Male	Neutered	8.7	6	29	122	23.77	0.04	0.5	1	-0.63	1.23	1	1	1	1	0	1	3
387	0	1.02	PUG	Toy	Female	Entire	6.7	6	30	88	34.09	0.09	0.8	1	-1.15	0.76	1	0	0	0	0	0	0
388	0	2.17	ST BERNARD	Working	Male	Entire	77	6	35	195	17.95	0.49	9.5	0	2.62	0.84	1	0	0	0	0	0	0
389	1	0.93	CAVALIER KING CHARLES SPANIEL	Toy	Male	Neutered	13.6	6	31	121	25.62	0.36	4.3	0	-0.59	0.34	1	1	0	0	0	1	1
390	0	10.34	LHASA APSO	Utility	Male	Neutered	9.5	5	28	104	26.92	0.35	3.6	0	-0.73	0.38	1	0	0	0	0	0	0
391	0	1.28	GERMAN SHEPHERD DOG	Pastoral	Female	Neutered	28	4	33	146	22.6	0.66	9.6	0	0.54	-0.23	0	0	0	0	0	0	0
393	0	8.12	CROSS BREED	NA	Male	Neutered	22.1	5	29	133	21.8	0.65	8.7	0	-0.05	-0.88	0	0	0	0	0	0	0
394	0	3.78	LABRADOR RETRIEVER	Gundog	Male	Neutered	33	5	30	152	19.74	0.54	8.2	0	0.06	-0.44	0	0	0	0	0	0	0
396	0	2.69	SPRINGER SPANIEL	Gundog	Male	Neutered	21.2	5	31	155	20	0.5	7.7	0	0.6	1.36	0	1	1	0	0	1	2
397	0	2.57	LABRADOR RETRIEVER	Gundog	Male	Neutered	32.5	5.5	31	185	16.76	0.52	9.7	0	0.85	0.09	0	1	1	1	0	1	3
398	0	5.44	CROSS BREED	NA	Female	Neutered	20.6	7	32	122	26.23	0.59	7.2	0	-0.07	1.03	0	1	0	0	0	1	1
399	0	3.04	STAFFORDSHIRE BULL TERRIER	Terrier	Male	Neutered	26.7	6.5	32	155	20.65	0.5	7.7	0	0.42	2.17	0	0	0	0	0	0	0
401	0	1.23	CROSS BREED	NA	Female	Neutered	2.47	4.5	23	81	28.4	0.41	3.3	0	-1.99	-0.91	1	0	0	0	0	0	0
402	0	11.56	LABRADOR RETRIEVER	Gundog	Male	Neutered	28.5	5	31	138	22.46	0.55	7.6	0	0.3	0.62	0	0	0	0	0	0	0
403	0	9.01	CROSS BREED	NA	Female	Neutered	12.8	5	29	112	25.89	0.7	7.8	0	-0.4	0.09	0	0	0	0	0	0	0
405	0	2.03	SPRINGER SPANIEL	Gundog	Male	Neutered	22.1	5	30	143	20.98	0.53	7.6	0	0.31	0.27	0	1	0	0	0	1	1
406	0	5.24	DACHSHUND, MINIATURE SMOOTH HAIRED	Hound	Male	Neutered	6.2	5	21	107	19.63	0.59	6.3	0	-1.39	-0.21	0	0	0	0	0	0	0
407	0	6.29	LABRADOR RETRIEVER	Gundog	Female	Neutered	28	6	32	142	22.54	0.61	8.7	0	0.73	-0.52	0	0	0	0	0	0	0
408	0	13.11	CROSS BREED	NA	Male	Neutered	20	4.5	30	134	22.39	0.63	8.4	0	-0.11	-0.62	0	0	0	0	0	0	0
411	0	4.29	ROTTWEILER	Working	Female	Neutered	35	4.5	36	166	21.69	0.52	8.6	0	1.26	0.9	0	0	0	0	0	0	0
412	0	4	DACHSHUND, MINIATURE SMOOTH HAIRED	Hound	Male	Neutered	7.2	6	20	106	18.87	0.61	6.5	0	-1.32	-0.24	0	1	1	1	0	1	3
413	0	6.02	CROSS BREED	NA	Male	Neutered	7.8	5.5	26	116	22.41	0.71	8.2	0	-0.98	0.27	0	1	0	0	0	1	1
414	0	3.91	LABRADOR RETRIEVER	Gundog	Male	Neutered	30.8	6	31	153	20.26	0.54	8.2	0	0.53	-0.03	0	0	0	0	0	0	0
415	0	1.35	CAVALIER KING CHARLES SPANIEL	Toy	Male	Neutered	9.05	6	31	101	30.69	0.47	4.7	0	-0.71	0.23	1	0	0	0	0	0	0
416	0	6.17	CAVALIER KING CHARLES SPANIEL	Toy	Male	Entire	6.9	3.5	30	102	29.41	0.42	4.3	0	-1.07	0.09	1	0	0	0	0	0	0
417	0	1.04	BOXER	Working	Female	Neutered	25.8	4.5	36	143	25.17	0.31	4.5	0	0.55	0.54	1	0	0	0	0	0	0
419	0	1.95	BORDER TERRIER	Terrier	Male	Neutered	7.6	5	28	171	16.37	0.27	4.7	0	-0.84	0.44	1	0	0	0	0	0	0
420	0	8.39	AIREDALE TERRIER	Terrier	Male	Neutered	35.5	6	32	169	18.93	0.63	10.7	0	0.71	-0.76	0	1	1	1	0	0	2
421	0	3.92	POMERANIAN	Toy	Female	Entire	3.15	5	24	79	30.38	0.48	3.8	0	-1.41	-0.11	1	1	0	1	0	1	2
422	0	4.06	CROSS BREED	NA	Male	Entire	21.2	5	31	173	17.92	0.48	8.3	0	0.78	-0.04	1	1	0	0	0	1	1
423	0	3.15	AKITA	Utility	Male	Neutered	50	4.5	34	183	18.58	0.53	9.7	0	2.08	0.35	0	1	0	0	0	1	1
424	0	3.34	DACHSHUND, MINIATURE SMOOTH HAIRED	Hound	Female	Neutered	6.8	5	19	102	18.63	0.58	5.9	0	-1.18	0	0	0	0	0	0	0	0
425	0	10.66	CROSS BREED	NA	Female	Neutered	15.2	5	32	131	24.43	0.62	8.1	0	-0.02	-0.04	0	0	0	0	0	0	0
427	0	5.76	SMOOTH FOX TERRIER	Terrier	Female	Neutered	10	5	26	112	23.21	0.71	7.9	0	-0.92	-0.66	0	0	0	0	0	0	0
428	0	8.02	WEST HIGHLAND WHITE TERRIER	Terrier	Female	Neutered	8.3	5.5	23	107	21.5	0.6	6.4	0	-0.91	0.14	0	0	0	0	0	0	0
429	0	4.04	PUG	Toy	Male	Entire	10.5	7	30	112	26.79	0.1	1.1	1	-0.71	1.73	1	1	1	1	0	1	3
430	0	8.51	ROTTWEILER	Working	Female	Entire	38.8	7.5	38	147	25.85	0.63	9.2	0	1.01	0.55	0	0	0	0	0	0	0
433	0	10.28	WEIMERANER	Gundog	Male	Neutered	38	6.5	32	162	19.75	0.64	10.4	0	0.75	-0.41	0	0	0	0	0	0	0
434	0	1.09	COCKER SPANIEL	Gundog	Male	Entire	12.6	5	30	147	20.41	0.56	8.2	0	-0.67	-0.43	0	0	0	0	0	0	0
436	0	3.35	GOLDEN RETRIEVER	Gundog	Female	Neutered	34	6	35	164	21.34	0.6	9.8	0	0.46	1.1	0	1	0	0	0	0	0
437	0	15.06	STAFFORDSHIRE BULL TERRIER	Terrier	Male	Neutered	17	2.5	31	120	25.83	0.5	6	0	-0.47	0.96	0	1	1	0	0	1	2
438	0	8.12	DOBERMAN PINSCHER	Working	Male	Neutered	41	5	29	167	17.37	0.66	11.1	0	1.15	-1.37	0	1	1	0	0	1	2
439	0	1.09	SHIH TZU	Utility	Female	Entire	6	5	30	102	29.41	0.13	1.3	0	-1.31	-0.07	1	1	1	0	0	1	2
444	0	3.52	AMERICAN BULLDOG	NA	Female	Neutered	22.15	6	31	146	21.23	0.29	4.2	0	-0.01	1.01	1	0	0	0	0	0	0
447	0	14.45	ENGLISH POINTER	Gundog	Male	Neutered	26.8	4	26	161	16.15	0.57	9.1	0	0.62	-1.6	0	0	0	0	0	0	0
448	0	5.38	ENGLISH POINTER	Gundog	Male	Neutered	28	3	24	163	14.72	0.61	9.9	0	0.69	-1.39	0	0	0	0	0	0	0
449	0	8.08	GERMAN SHORT HAIRED POINTER	Gundog	Male	Neutered	25.5	5	28	153	18.3	0.59	9.1	0	0.39	-0.63	0	0	0	0	0	0	0
451	0	0.87	BORDER TERRIER	Terrier	Male	Neutered	13.5	5.5	27	129	20.93	0.5	6.4	0	-0.48	-0.1	0	0	0	0	0	0	0
454	0	6.56	GOLDEN RETRIEVER	Gundog	Female	Neutered	35.9	5	31	162	19.14	0.51	8.2	0	0.57	0.43	0	0	0	0	0	0	0
455	0	5.06	STAFFORDSHIRE BULL TERRIER	Terrier	Male	Entire	19	5	35	155	22.58	0.5	7.8	0	0.56	1.68	0	1	0	0	0	1	1
457	0	1.73	PUG	Toy	Male	Entire	9	4.5	28	107	26.17	0.07	0.7	1	-0.71	1.11	1	0	0	0	0	0	0
458	0	1.1	LABRADOR RETRIEVER	Gundog	Female	Entire	26.5	6	29	153	18.95	0.56	8.6	0	0.52	-0.08	0	0	0	0	0	0	0
460	0	5.67	DACHSHUND, MINIATURE SMOOTH HAIRED	Hound	Female	Entire	4.9	7	22	97	22.68	0.58	5.6	0	-1.57	0.22	0	1	1	1	0	1	3
461	0	7.56	CROSS BREED	NA	Female	Neutered	22.5	6.5	32	132	24.24	0.56	7.4	0	0.01	-0.43	0	0	0	0	0	0	0
463	0	4.13	BOXER	Working	Female	Neutered	27	5	37	132	28.03	0.32	4.2	0	0.6	0.2	1	1	1	0	0	0	1
467	0	2.94	AMERICAN BULLDOG	NA	Male	Entire	41.1	6.5	31	167	18.56	0.51	8.6	0	0.91	1.42	0	1	1	1	0	1	3
468	0	8.47	BOXER	Working	Male	Neutered	38.9	5	38	131	29.01	0.37	4.8	0	0.73	0.45	1	0	0	0	0	0	0
469	0	2.81	BOXER	Working	Male	Neutered	31.8	5	40	132	30.3	0.44	5.8	0	0.77	1.22	1	0	0	0	0	0	0
471	0	2.07	DOBERMAN PINSCHER	Working	Male	Neutered	34.1	5	31	155	20	0.77	12	0	0.55	-1.92	0	0	0	0	0	0	0
473	0	10.95	CROSS BREED	NA	Female	Neutered	27	5	32	146	21.92	0.69	10.1	0	0.58	0.48	0	0	0	0	0	0	0
475	0	8.16	LABRADOR RETRIEVER	Gundog	Male	Neutered	37.3	6.5	31	160	19.38	0.57	9.1	0	0.73	-0.02	0	0	0	0	0	0	0
477	0	3.03	DACHSHUND, MINIATURE SMOOTH HAIRED	Hound	Male	Neutered	4.9	5	21	112	18.75	0.6	6.7	0	-1.62	0.64	0	0	0	0	0	0	0
478	0	2.92	CARDIGAN WELSH CORGI	Pastoral	Male	Neutered	15.3	6	27	142	19.01	0.65	9.2	0	-0.28	0.74	0	0	0	0	0	0	0
479	0	1.31	JACK RUSSELL TERRIER	Terrier	Male	Neutered	9.5	5	25	132	18.94	0.53	7	0	-0.81	0.18	0	0	0	0	0	0	0
480	0	8.19	BEAGLE	Hound	Female	Neutered	15.5	5.5	30	122	24.59	0.54	6.6	0	-0.3	0.13	0	1	1	1	0	1	3
481	0	0.38	BORDER TERRIER	Terrier	Female	Entire	5.8	5	26	107	24.3	0.47	5	0	-1.2	-0.01	1	0	0	0	0	0	0
482	0	9.38	CROSS BREED	NA	Male	Neutered	35	6	31	156	19.87	0.59	9.2	0	0.22	-0.1	0	0	0	0	0	0	0
483	0	7.33	PUG	Toy	Female	Neutered	6.9	6	29	104	27.88	0.08	0.8	1	-0.94	0.04	1	0	0	0	0	0	0
484	0	4.95	DACHSHUND, MINIATURE SMOOTH HAIRED	Hound	Male	Neutered	10.4	6.5	20	121	16.53	0.64	7.8	0	-1.17	0.01	0	0	0	0	0	0	0
485	0	3.75	MALTESE TERRIER	Toy	Female	Neutered	3.6	7	22	87	25.29	0.36	3.1	0	-1.85	0.15	1	0	0	0	0	0	0
486	1	6.62	CAVALIER KING CHARLES SPANIEL	Toy	Male	Neutered	15.4	7	30	117	25.64	0.39	4.6	0	-0.41	1.27	1	1	1	0	0	0	1
487	0	6.73	POODLE, TOY	Utility	Female	Neutered	2.6	4	24	108	22.22	0.38	4.1	0	-2.08	-1.51	1	0	0	0	0	0	0
489	0	10.96	CROSS BREED	NA	Male	Neutered	26	6	33	137	24.09	0.67	9.2	0	0.17	0.68	0	1	1	0	0	0	1
491	0	11.68	CROSS BREED	NA	Male	Neutered	40.6	6	29	157	18.47	0.65	10.2	0	1.12	-0.24	0	1	1	0	0	0	1
492	0	7.44	DACHSHUND, MINIATURE SMOOTH HAIRED	Hound	Male	Entire	6.7	6.5	25	104	24.04	0.59	6.1	0	-1.41	0.19	0	1	0	0	0	1	1
497	0	0.73	COCKER SPANIEL	Gundog	Female	Neutered	9.05	5	27	110	24.55	0.61	6.7	0	-0.9	-0.22	0	0	0	0	0	0	0
498	0	10.1	COCKER SPANIEL	Gundog	Male	Neutered	13	6	29	147	19.73	0.58	8.5	0	-0.44	0.31	0	0	0	0	0	0	0
499	0	0.62	BORDER TERRIER	Terrier	Male	Entire	8.8	5	28	171	16.37	0.3	5.2	0	-0.99	-0.2	1	1	1	1	0	1	3
501	0	2.43	AUSTRALIAN KELPIE	NA	Female	Entire	16	5	28	121	23.14	0.6	7.3	0	-0.18	-0.61	0	1	1	1	0	1	3
503	1	2	PUG	Toy	Female	Neutered	5.3	3	32	94	34.04	0.03	0.3	1	-1.27	0.63	1	1	0	1	0	0	1
504	0	7.88	SWEDISH VALLHUND	Pastoral	Male	Entire	15	6	29	129	22.48	0.6	7.8	0	-0.39	0.64	0	0	0	0	0	0	0
505	0	5.35	CROSS BREED	NA	Male	Neutered	9.2	6.5	30	123	24.39	0.55	6.8	0	-0.85	0.27	0	0	0	0	0	0	0
506	0	0.79	CHOW CHOW	Utility	Female	Entire	25.5	5	30	147	20.41	0.49	7.2	0	0.43	0.83	1	0	0	0	0	0	0
508	0	5.04	SPRINGER SPANIEL	Gundog	Male	Entire	21	5	28	134	20.9	0.68	9.1	0	0.34	-0.09	0	1	1	0	0	1	2
513	0	4.41	GREYHOUND	Hound	Female	Neutered	25.25	4.5	26	138	18.84	0.71	9.8	0	0.46	-2.26	0	1	0	0	0	1	1
516	0	0.93	BICHON FRISE	Toy	Female	Entire	9.2	4.5	24	111	21.62	0.48	5.3	0	-1.11	-0.21	1	0	0	0	0	0	0
520	0	4.6	ROTTWEILER	Working	Female	Neutered	33	6	35	159	22.01	0.52	8.2	0	0.68	0.45	0	0	0	0	0	0	0
522	0	8.87	STAFFORDSHIRE BULL TERRIER	Terrier	Female	Neutered	19.2	6.5	33	102	32.35	0.58	5.9	0	-0.05	1.95	0	0	0	0	0	0	0
523	0	3.92	LABRADOR RETRIEVER	Gundog	Male	Neutered	32	7	30	151	19.87	0.59	8.9	0	0.63	-0.11	0	1	1	1	0	1	3
528	0	6.3	GOLDEN RETRIEVER	Gundog	Female	Neutered	27.2	5	33	167	19.76	0.56	9.3	0	0.19	0.2	0	0	0	0	0	0	0
531	0	1.12	CROSS BREED	NA	Female	Neutered	19	4.5	32	147	21.77	0.46	6.7	0	-0.04	0.71	1	0	0	0	0	0	0
532	0	2.15	SHIH TZU	Utility	Female	Neutered	6.5	5	31	102	30.39	0.17	1.7	0	-1.26	0.19	1	0	0	0	0	0	0
533	1	0.53	PEKIGNESE	Toy	Male	Entire	6	5	32	94	34.04	0.12	1.1	1	-1.11	1.91	1	1	0	0	0	1	1
534	0	7.56	DACHSHUND, MINIATURE SMOOTH HAIRED	Hound	Male	Neutered	7.5	6	22	109	20.18	0.6	6.5	0	-1.11	-0.04	0	0	0	0	0	0	0
535	0	8.59	PEMBROKE WELSH CORGI	Pastoral	Male	Neutered	11	5	27	128	21.09	0.64	8.2	0	-0.54	0.43	0	0	0	0	0	0	0
538	0	3.84	DACHSHUND, MINIATURE LONG HAIRED	Hound	Male	Neutered	6.4	5	23	115	20	0.57	6.5	0	-1.25	-0.21	0	0	0	0	0	0	0
539	0	4.51	CLUMBER SPANIEL	Gundog	Male	Neutered	32	6.5	28	134	20.9	0.57	7.7	0	0.4	0.68	0	0	0	0	0	0	0
541	0	5.89	CROSS BREED	NA	Female	Neutered	55	6.5	31	182	17.03	0.48	8.7	0	1.68	0.89	1	1	0	0	0	1	1
542	0	0.7	GERMAN SHEPHERD DOG	Pastoral	Male	Neutered	34.8	6.5	35	152	23.03	0.73	11.1	0	0.99	-1.76	0	1	0	0	0	1	1
543	0	0.64	ROTTWEILER	Working	Male	Neutered	44	5.5	41	177	23.16	0.47	8.3	0	1.38	0.55	1	0	0	0	0	0	0
545	0	0.83	CROSS BREED	NA	Female	Neutered	12	5.5	30	129	23.26	0.57	7.4	0	-0.62	0.34	0	0	0	0	0	0	0
546	0	6.64	CAVALIER KING CHARLES SPANIEL	Toy	Male	Neutered	12	5	28	107	26.17	0.27	2.9	0	-0.76	0.11	1	0	0	0	0	0	0
547	0	3.59	YORKSHIRE TERRIER	Toy	Female	Entire	2.8	6	20	82	24.39	0.38	3.1	0	-1.98	-0.47	1	0	0	0	0	0	0
548	0	6.34	CROSS BREED	NA	Male	Neutered	13.2	6	29	127	22.83	0.53	6.7	0	-0.7	0.64	0	1	1	1	1	1	4
549	0	6.01	DACHSHUND, MINIATURE LONG HAIRED	Hound	Female	Entire	7.5	6.5	25	114	21.93	0.5	5.7	0	-1.35	0.04	0	1	1	1	0	1	3
550	0	5.21	YORKSHIRE TERRIER	Toy	Male	Neutered	9.35	7	21	102	20.59	0.5	5.1	0	-1	0.3	0	0	0	0	0	0	0
551	0	3.3	LABRADOR RETRIEVER	Gundog	Female	Neutered	26.5	4	30	135	22.22	0.7	9.5	0	0.43	-0.9	0	0	0	0	0	0	0
552	0	10.19	BEARDED COLLIE	Pastoral	Male	Neutered	28.3	5	32	173	18.5	0.53	9.1	0	0.87	0.15	0	1	0	1	0	0	1
553	0	2.97	BULLMASTIFF	Working	Female	Neutered	63.7	6	38	165	23.03	0.38	6.2	0	1.84	1.41	1	1	1	1	0	1	3
554	0	7.81	NEWFOUNDLAND	Working	Male	Neutered	67	6	37	185	20	0.61	11.2	0	1.8	0.72	0	1	1	1	0	1	3
555	0	1.45	GOLDEN RETRIEVER	Gundog	Female	Neutered	34.7	5	33	149	22.15	0.62	9.2	0	0.66	-0.03	0	0	0	0	0	0	0
556	0	3.37	STAFFORDSHIRE BULL TERRIER	Terrier	Female	Neutered	17.8	5.5	29	141	20.57	0.5	7.1	0	0.14	1.37	0	1	0	0	0	1	1
557	0	2.04	CAIRN TERRIER	Terrier	Male	Neutered	12.2	6.5	26	91	28.57	0.68	6.2	0	-0.93	0.33	0	0	0	0	0	0	0
558	0	4.35	YORKSHIRE TERRIER	Toy	Female	Neutered	4.45	6.5	21	81	25.93	0.51	4.1	0	-1.8	-0.18	0	0	0	0	0	0	0
559	0	6.1	MALTESE TERRIER	Toy	Female	Neutered	3.35	5	23	97	23.71	0.31	3	0	-1.9	-0.66	1	0	0	0	0	0	0
560	0	8.01	PUG	Toy	Male	Neutered	13.1	8	32	105	30.48	0.11	1.2	1	-0.3	1.82	1	0	0	0	0	0	0
561	0	5.43	BULLDOG	Utility	Female	Entire	16.8	3	31	141	21.99	0.16	2.2	1	0.32	2.92	1	1	1	1	0	1	3
563	0	0.9	LABRADOR RETRIEVER	Gundog	Female	Neutered	29.8	5	29	152	19.08	0.66	10	0	0.45	0.28	0	0	0	0	0	0	0
568	0	4.59	DACHSHUND, MINIATURE SMOOTH HAIRED	Hound	Male	Neutered	7	5.5	21	106	19.81	0.62	6.6	0	-1.33	-0.12	0	0	0	0	0	0	0
569	0	4.74	BEARDED COLLIE	Pastoral	Male	Neutered	31.4	5	33	172	19.19	0.53	9.2	0	0.76	0.17	0	1	1	1	0	1	3
570	0	3.57	CROSS BREED	NA	Female	Neutered	23	6	28	135	20.74	0.21	2.8	1	0.64	3.4	1	0	0	0	0	0	0
571	0	12.11	PUG	Toy	Male	Entire	7	5.5	31	78	39.74	0.1	0.8	1	-1.08	0.63	1	0	0	0	0	0	0
573	0	5.35	COCKER SPANIEL	Gundog	Female	Neutered	22.2	7.5	28	114	24.56	0.63	7.2	0	-0.13	0.82	0	1	0	0	0	1	1
575	0	5	CROSS BREED	NA	Male	Neutered	25	6	33	104	31.73	0.93	9.7	0	0.35	0.5	0	0	0	0	0	0	0
580	0	4.61	DACHSHUND, MINIATURE SMOOTH HAIRED	Hound	Female	Entire	4.4	5	20	112	17.86	0.61	6.8	0	-1.51	-0.51	0	0	0	0	0	0	0
581	0	12.04	WEST HIGHLAND WHITE TERRIER	Terrier	Female	Neutered	6.3	6	23	112	20.54	0.51	5.7	0	-1.01	0.66	0	1	1	1	0	1	3
582	0	4.86	MALTESE TERRIER	Toy	Male	Neutered	4.2	5.5	24	92	26.09	0.37	3.4	0	-1.37	0.13	1	0	0	0	0	0	0
583	0	2.47	POMERANIAN	Toy	Male	Neutered	5.3	6.5	26	81	32.1	0.4	3.2	0	-1.52	-0.24	1	0	0	0	0	0	0
584	1	4.48	PUG	Toy	Male	Neutered	8.4	6.5	33	114	28.95	0.11	1.2	1	-0.99	0.11	1	0	0	0	0	0	0
585	0	3.78	WEST HIGHLAND WHITE TERRIER	Terrier	Male	Neutered	9.25	6.5	24	108	22.22	0.61	6.6	0	-0.9	0.42	0	1	0	0	0	1	1
586	0	6	DACHSHUND, MINIATURE SMOOTH HAIRED	Hound	Male	Neutered	6	5	19	117	16.24	0.65	7.6	0	-1.27	0.29	0	0	0	0	0	0	0
587	0	9.01	GRIFFON BRUXELLOIS	Toy	Male	Neutered	4.1	6	26	82	31.71	0.13	1.1	0	-1.74	-0.88	1	1	1	1	0	1	3
588	0	4.99	DACHSHUND, MINIATURE LONG HAIRED	Hound	Male	Neutered	6.95	6	21	107	19.63	0.66	7.1	0	-1.21	0.7	0	0	0	0	0	0	0
589	0	4.01	LUCAS TERRIER	NA	Female	Neutered	6	5	26	97	26.8	0.68	6.6	0	-1.1	0.73	0	0	0	0	0	0	0
591	0	7.58	AMERICAN BULLDOG	NA	Female	Neutered	38.3	5	32	176	18.18	0.49	8.7	0	1.51	0.92	1	1	1	0	0	0	1
592	0	10.52	COCKER SPANIEL	Gundog	Male	Neutered	13.65	5.5	31	138	22.46	0.54	7.5	0	-0.43	-0.13	0	1	1	0	0	1	2
595	0	5.1	GERMAN SHEPHERD DOG	Pastoral	Male	Neutered	64	6	34	172	19.77	0.77	13.2	0	1.69	1.82	0	0	0	0	0	0	0
597	0	1.86	BULLDOG	Utility	Male	Entire	20.2	5	28	142	19.72	0.23	3.2	1	0.58	2.55	1	0	0	0	0	0	0
598	0	4.11	AFFENPINSCHER	Toy	Male	Entire	3.5	5	25	84	29.76	0.2	1.7	0	-1.71	-0.32	1	0	0	0	0	0	0
600	0	7.97	WEST HIGHLAND WHITE TERRIER	Terrier	Male	Neutered	8.5	6.5	25	104	24.04	0.6	6.2	0	-1.05	0.5	0	1	1	0	0	0	1
601	0	5.77	GOLDEN RETRIEVER	Gundog	Female	Neutered	33.15	6	32	174	18.39	0.53	9.2	0	0.85	0.69	0	0	0	0	0	0	0
602	0	2.15	JACK RUSSELL TERRIER	Terrier	Male	Neutered	8.5	5.5	28	114	24.56	0.54	6.2	0	-1.06	1.03	0	0	0	0	0	0	0
604	0	0.26	FRENCH BULLDOG	Utility	Male	Entire	7.6	5	27	112	24.11	0.15	1.7	1	-0.95	0.98	1	1	1	0	0	0	1
605	0	5.41	DACHSHUND, MINIATURE SMOOTH HAIRED	Hound	Female	Neutered	6.2	6	20	97	20.62	0.61	5.9	0	-1.43	0.92	0	0	0	0	0	0	0
606	0	3.08	STAFFORDSHIRE BULL TERRIER	Terrier	Male	Neutered	24.3	6	30	144	20.83	0.51	7.4	0	0.43	1.44	0	0	0	0	0	0	0
607	0	4.85	CAVALIER KING CHARLES SPANIEL	Toy	Male	Neutered	6.8	5	27	108	25	0.49	5.3	0	-1.22	0.04	1	0	0	0	0	0	0
608	1	6.22	POMERANIAN	Toy	Female	Entire	5.5	5	25	89	28.09	0.42	3.7	0	-1.54	-0.23	1	0	0	0	0	0	0
609	0	1.66	STAFFORDSHIRE BULL TERRIER	Terrier	Male	Neutered	19.2	5	29	142	20.42	0.47	6.7	0	0.03	1.49	1	0	0	0	0	0	0
610	0	4.65	JACK RUSSELL TERRIER	Terrier	Male	Neutered	6.7	5	25	104	24.04	0.59	6.1	0	-1.18	-0.27	0	0	0	0	0	0	0
611	0	3.77	CHIHUAHUA	Toy	Female	Entire	2.85	6	21	84	25	0.27	2.3	0	-1.9	-0.1	1	0	0	0	0	0	0
612	0	5.35	CHIHUAHUA	Toy	Female	Neutered	2.05	4.5	23	82	28.05	0.26	2.1	0	-2.11	0.02	1	1	1	1	1	1	4
613	0	6.93	COTON DE TULEAR	Toy	Female	Neutered	7.8	6.5	26	104	25	0.51	5.3	0	-1	0.57	0	1	1	1	0	1	3
614	1	0.51	STAFFORDSHIRE BULL TERRIER	Terrier	Male	Entire	22.3	5	30	138	21.74	0.49	6.8	0	0.35	2.58	1	1	0	0	0	1	1
615	0	2.69	CHIHUAHUA	Toy	Male	Entire	3.5	5	22	92	23.91	0.45	4.1	0	-1.7	-0.07	1	0	0	0	0	0	0
616	0	7.78	NORWEIGAN ELKHOUND	Hound	Female	Neutered	18.05	5	29	142	20.42	0.58	8.2	0	0.26	0	0	0	0	0	0	0	0
618	0	3.5	DACHSHUND, MINIATURE WIRE HAIRED	Hound	Male	Entire	5	6	21	102	20.59	0.53	5.4	0	-1.54	0.28	0	1	0	0	0	1	1
619	0	7.06	CROSS BREED	NA	Female	Neutered	20.4	5	28	124	22.58	0.77	9.6	0	-0.1	-1.52	0	0	0	0	0	0	0
620	0	5.53	DACHSHUND, MINIATURE SMOOTH HAIRED	Hound	Male	Neutered	6.9	6	21	109	19.27	0.62	6.8	0	-1.25	0.56	0	1	1	1	0	1	3
621	0	1.55	LABRADOR RETRIEVER	Gundog	Female	Neutered	30.3	6	27	210	12.86	0.43	9	0	0.55	0.52	1	0	0	0	0	0	0
622	0	5.15	DOBERMAN PINSCHER	Working	Female	Neutered	37.8	6	32	163	19.63	0.66	10.7	0	1.18	0.59	0	0	0	0	0	0	0
625	0	3.84	BOSTON TERRIER	Utility	Male	Neutered	7.3	3.5	27	117	23.08	0.12	1.4	0	-0.91	0.84	1	1	0	0	0	1	1
626	0	3.11	SHIH TZU	Utility	Male	Neutered	9.85	6	30	115	26.09	0.2	2.3	0	-0.81	1.22	1	1	0	0	0	1	1
627	0	7.53	DOBERMAN PINSCHER	Working	Female	Neutered	34.7	5	29	178	16.29	0.69	12.2	0	0.96	-0.51	0	1	1	1	0	1	3
629	0	4.35	BORDER COLLIE	Pastoral	Female	Neutered	15.3	5	26	125	20.8	0.66	8.2	0	-0.3	-0.74	0	1	1	0	0	0	1
630	0	2.11	BOXER	Working	Male	Entire	25.9	2	38	168	22.62	0.26	4.3	0	0.68	0.07	1	0	0	0	0	0	0
634	0	1.79	COCKER SPANIEL	Gundog	Female	Entire	13.6	5	26	123	21.14	0.67	8.3	0	-0.48	-0.09	0	0	0	0	0	0	0
635	0	6.87	CAVALIER KING CHARLES SPANIEL	Toy	Male	Neutered	15.4	6.5	27	121	22.31	0.47	5.7	0	-0.54	-0.01	1	1	1	0	0	0	1
636	0	10.4	BEAGLE	Hound	Male	Entire	21.7	5	32	131	24.43	0.54	7.1	0	0.25	0.6	0	1	1	0	0	1	2
637	0	7.57	COCKER SPANIEL	Gundog	Male	Neutered	16	6	30	137	21.9	0.53	7.2	0	-0.18	0.06	0	0	0	0	0	0	0
638	0	6.69	ENGLISH POINTER	Gundog	Male	Neutered	26.8	5	26	155	16.77	0.52	8	0	0.42	-1.16	0	1	0	0	0	1	1
640	0	3.79	BASSET HOUND	Hound	Male	Neutered	24.9	6	30	155	19.35	0.65	10	0	0.72	0.7	0	1	0	0	0	1	1
647	0	2.14	PUG	Toy	Male	Neutered	9.75	6	29	94	30.85	0.14	1.3	1	-1.36	0.5	1	1	1	1	0	1	3
648	0	0.5	FRENCH BULLDOG	Utility	Female	Entire	4.65	3.5	27	97	27.84	0.13	1.3	1	-0.9	0.93	1	0	0	0	0	0	0
651	0	4.77	CROSS BREED	NA	Female	Neutered	3.9	5	24	86	27.91	0.67	5.8	0	-1.6	0.09	0	0	0	0	0	0	0
652	0	6.25	CROSS BREED	NA	Male	Neutered	27.9	6.5	28	128	21.88	0.53	6.8	0	-0.24	-0.25	0	0	0	0	0	0	0
653	0	4.01	GRIFFON BRUXELLOIS	Toy	Female	Entire	5	6	28	91	30.77	0.13	1.2	0	-1.84	-0.9	1	0	0	0	0	0	0
654	0	1.92	CAVALIER KING CHARLES SPANIEL	Toy	Male	Neutered	10.9	7	33	103	32.04	0.35	3.6	0	-0.98	0.45	1	0	0	0	0	0	0
655	0	6.4	CROSS BREED	NA	Male	Neutered	31.2	5	36	152	23.68	0.68	10.4	0	0.73	-1.46	0	0	0	0	0	0	0
656	0	4.22	BASSET HOUND	Hound	Male	Neutered	34	6	30	161	18.63	0.63	10.1	0	0.77	0.81	0	0	0	0	0	0	0
657	0	0.87	BERNESE MOUNTAIN DOG	Working	Male	Entire	39.15	6	35	146	23.97	0.64	9.4	0	1.07	-0.05	0	0	0	0	0	0	0
658	0	0.79	CAVALIER KING CHARLES SPANIEL	Toy	Male	Neutered	7.5	5.5	30	97	30.93	0.39	3.8	0	-1.24	-0.63	1	0	0	0	0	0	0
659	0	0.64	SHIBA INU	Utility	Female	Entire	8.45	5	22	107	20.56	0.46	4.9	0	-0.98	-0.31	1	0	0	0	0	0	0
660	0	3.83	DACHSHUND, MINIATURE SMOOTH HAIRED	Hound	Male	Neutered	6.1	5.5	22	111	19.82	0.65	7.2	0	-1.41	0.45	0	0	0	0	0	0	0
661	0	7.48	LABRADOR RETRIEVER	Gundog	Female	Neutered	27.8	6.5	30	146	20.55	0.55	8.1	0	0.4	1.93	0	0	0	0	0	0	0
662	0	0.64	CHIHUAHUA	Toy	Female	Neutered	3.1	5	21	86	24.42	0.42	3.6	0	-1.95	-0.14	1	1	1	0	0	0	1
663	0	1.32	CROSS BREED	NA	Male	Neutered	38.3	5	32	128	25	0.77	9.8	0	0.89	0.31	0	0	0	0	0	0	0
665	0	6.53	CROSS BREED	NA	Female	Neutered	8.05	6	25	104	24.04	0.65	6.8	0	-0.84	0.24	0	0	0	0	0	0	0
666	0	8.01	BORDER COLLIE	Pastoral	Male	Neutered	21.7	6	29	131	22.14	0.7	9.2	0	0.18	-0.29	0	0	0	0	0	0	0
667	0	7.01	ROTTWEILER	Working	Female	Neutered	41	7	40	164	24.39	0.48	7.9	0	0.97	1.05	1	1	1	1	0	1	3
669	0	10.01	GOLDEN RETRIEVER	Gundog	Male	Neutered	40	6.5	34	171	19.88	0.55	9.4	0	1.08	0.64	0	0	0	0	0	0	0
670	0	12.39	BORDER COLLIE	Pastoral	Male	Neutered	21.55	5	25	132	18.94	0.61	8	0	0.11	-0.28	0	0	0	0	0	0	0
671	0	6.74	BORDER COLLIE	Pastoral	Female	Neutered	19.5	5	25	127	19.69	0.69	8.8	0	-0.22	-1.08	0	0	0	0	0	0	0
674	0	0.98	CROSS BREED	NA	Female	Neutered	9.1	5	25	104	24.04	0.67	7	0	-1.03	-0.56	0	0	0	0	0	0	0
675	0	2.01	POMERANIAN	Toy	Female	Entire	5.9	5.5	25	92	27.17	0.55	5.1	0	-1.35	-0.52	0	0	0	0	0	0	0
690	0	10.01	BORDER COLLIE	Pastoral	Female	Neutered	20.6	5	26	164	15.85	0.53	8.7	0	0.02	-0.62	0	0	0	0	0	0	0
691	0	7.75	DACHSHUND, MINIATURE SMOOTH HAIRED	Hound	Male	Neutered	5.7	5	22	98	22.45	0.68	6.7	0	-1.51	0.16	0	0	0	0	0	0	0
694	0	3.75	BORDER COLLIE	Pastoral	Female	Entire	16.4	5	23	122	18.85	0.7	8.6	0	-0.18	-0.39	0	1	1	1	0	1	3
695	0	3.1	CAVALIER KING CHARLES SPANIEL	Toy	Female	Entire	8.6	5.5	26	104	25	0.35	3.6	0	-1.1	-0.14	1	0	0	0	0	0	0
696	0	4.32	BULLMASTIFF	Working	Female	Neutered	58.65	5.5	37	152	24.34	0.51	7.7	0	2.09	1.75	0	0	0	0	0	0	0
697	0	2.02	CROSS BREED	NA	Male	Neutered	23.3	5.5	31	142	21.83	0.64	9.1	0	0.06	0.1	0	0	0	0	0	0	0
698	0	3	BOXER	Working	Female	Entire	22.5	5	37	131	28.24	0.3	3.9	0	0.25	0.2	1	0	0	0	0	0	0
701	0	5.67	COCKER SPANIEL	Gundog	Female	Neutered	12.4	6	29	131	22.14	0.55	7.2	0	-0.55	0.14	0	1	1	0	0	0	1
702	0	2.01	JACK RUSSELL TERRIER	Terrier	Female	Neutered	6	5	22	97	22.68	0.58	5.6	0	-1.17	-0.42	0	1	1	1	0	1	3
704	0	8.42	GERMAN SHEPHERD DOG	Pastoral	Female	Neutered	31	5	30	168	17.86	0.67	11.2	0	0.9	0.73	0	1	1	1	0	1	3
705	0	3.73	DACHSHUND, MINIATURE SMOOTH HAIRED	Hound	Female	Entire	5	5	20	101	19.8	0.61	6.2	0	-1.43	-0.25	0	1	1	1	0	1	3
706	0	4.17	SHIH TZU	Utility	Female	Neutered	9	6	31	101	30.69	0.32	3.2	0	-1.08	0.75	1	0	0	0	0	0	0
707	0	1	SETTER (RED & WHITE)	Gundog	Male	Entire	30	4.5	33	156	21.15	0.65	10.2	0	0.34	-0.93	0	0	0	0	0	0	0
708	0	1.81	CROSS BREED	NA	Female	Entire	6.95	5.5	27	101	26.73	0.21	2.1	0	-1.3	-0.05	1	0	0	0	0	0	0
709	0	0.88	CROSS BREED	NA	Female	Entire	21.9	5.5	27	127	21.26	0.52	6.6	0	0.39	0.8	0	0	0	0	0	0	0
710	0	0.51	GREYHOUND	Hound	Male	Entire	37.8	3	27	142	19.01	0.68	9.6	0	0.52	-2.35	0	0	0	0	0	0	0
711	0	1.88	BOXER	Working	Female	Neutered	24.9	5	39	124	31.45	0.35	4.3	0	-0.22	-0.21	1	0	0	0	0	0	0
715	0	4.38	CAVALIER KING CHARLES SPANIEL	Toy	Female	Neutered	7.7	6	27	116	23.28	0.35	4.1	0	-1.07	0.59	1	0	0	0	0	0	0
719	0	11.28	CAVALIER KING CHARLES SPANIEL	Toy	Male	Entire	12.37	5.5	28	111	25.23	0.53	5.9	0	-0.8	0.74	0	0	0	0	0	0	0
720	0	4.35	CAVALIER KING CHARLES SPANIEL	Toy	Female	Entire	8.6	5	26	102	25.49	0.38	3.9	0	-1.2	0.18	1	0	0	0	0	0	0
721	0	2.2	CROSS BREED	NA	Male	Entire	10.6	5	28	117	23.93	0.54	6.3	0	-0.56	-1.77	0	0	0	0	0	0	0
722	0	8.61	BORDER COLLIE	Pastoral	Male	Neutered	21.4	5	27	137	19.71	0.68	9.3	0	0.04	0.21	0	0	0	0	0	0	0
723	0	3.74	TIBETAN TERRIER	Utility	Male	Neutered	12.55	5.5	25	122	20.49	0.55	6.7	0	-0.82	-0.4	0	0	0	0	0	0	0
724	0	8.16	BLACK RUSSIAN TERRIER	Working	Male	Entire	45	5	32	199.5	16.04	0.55	11	0	2.18	-1.55	0	1	1	0	0	1	2
725	0	6.68	BORDER TERRIER	Terrier	Male	Neutered	12.5	5	27	122	22.13	0.51	6.2	0	-0.67	0.4	0	1	0	0	0	1	1
726	0	2.01	BORDER TERRIER	Terrier	Female	Neutered	8	5	26	107	24.3	0.41	4.4	0	-1.26	-0.1	1	1	0	0	0	1	1
729	0	6.06	LABRADOR RETRIEVER	Gundog	Female	Neutered	30.4	6	34	166	20.48	0.5	8.3	0	0.61	1.13	0	0	0	0	0	0	0
731	0	5.59	DACHSHUND, MINIATURE SMOOTH HAIRED	Hound	Male	Neutered	5	5	23	94	24.47	0.57	5.4	0	-1.5	0.1	0	0	0	0	0	0	0
735	0	2.76	CROSS BREED	NA	Male	Neutered	5.8	5.5	29	97	29.9	0.45	4.4	0	-1.33	0.19	1	0	0	0	0	0	0
736	1	4.09	BULLDOG	Utility	Female	Neutered	20.35	6	27	119	22.69	0.28	3.3	1	0.4	2.86	1	0	0	0	0	0	0
739	0	6.43	GOLDEN RETRIEVER	Gundog	Male	Neutered	30.8	5.5	31	170	18.24	0.46	7.8	0	0.97	1	1	0	0	0	0	0	0
743	0	7.74	DACHSHUND, MINIATURE LONG HAIRED	Hound	Female	Entire	6	5.5	24	102	23.53	0.57	5.8	0	-1.44	0.41	0	0	0	0	0	0	0
745	0	3.34	PUG	Toy	Female	Entire	6.5	7	31	97	31.96	0.14	1.4	1	-0.87	0.88	1	0	0	0	0	0	0
746	0	3	DOGUE DE BORDEAUX	Working	Male	Entire	51	5	33	180	18.33	0.36	6.5	0	1.74	2.02	1	0	0	0	0	0	0
748	0	5.01	BASSET HOUND	Hound	Female	Entire	22	5	32	151	21.19	0.68	10.2	0	0.26	0.33	0	0	0	0	0	0	0
749	0	8.77	DACHSHUND, MINIATURE LONG HAIRED	Hound	Male	Entire	7.9	7	20	107	18.69	0.71	7.6	0	-1.05	0.96	0	1	1	0	0	1	2
750	0	8.37	DOBERMAN PINSCHER	Working	Male	Neutered	43.7	5	30	158	18.99	0.8	12.7	0	1.48	-1.32	0	1	1	1	0	1	3
751	0	7.39	LABRADOR RETRIEVER	Gundog	Male	Neutered	38.8	6	27	174	15.52	0.59	10.2	0	0.88	0.45	0	0	0	0	0	0	0
756	0	6.54	HUNGARIAN VIZSLA	Gundog	Male	Neutered	29.05	5.5	24	182	13.19	0.49	8.9	0	0.61	-0.47	1	0	0	0	0	0	0
758	0	0.55	CROSS BREED	NA	Female	Entire	3.15	5	19	97	19.59	0.53	5.1	0	-1.71	-0.25	0	0	0	0	0	0	0
760	0	6.15	MASTIFF	Working	Female	Neutered	80	6	36	202	17.82	0.49	9.8	0	2.6	1.85	1	0	0	0	0	0	0
761	0	0.84	CHOW CHOW	Utility	Female	Neutered	25.9	6	31	128	24.22	0.56	7.2	0	0.46	1.09	0	1	1	1	0	1	3
762	0	5.26	LABRADOR RETRIEVER	Gundog	Female	Neutered	35.6	6	28	154	18.18	0.58	8.9	0	0.98	0.05	0	1	1	1	0	1	3
763	0	3.08	BULLDOG	Utility	Female	Neutered	17.8	7.5	29	138	21.01	0.2	2.7	1	-0.02	3.04	1	0	0	0	0	0	0
764	1	0.93	PUG	Toy	Female	Entire	7.85	6.5	30	87	34.48	0.07	0.6	1	-0.99	1.08	1	0	0	0	0	0	0
765	0	6.45	JACK RUSSELL TERRIER	Terrier	Male	Neutered	11.1	5	25	123	20.33	0.54	6.7	0	-0.76	-0.3	0	0	0	0	0	0	0
766	0	3.48	CROSS BREED	NA	Male	Neutered	29.15	5	31	157	19.75	0.55	8.6	0	0.63	-0.21	0	0	0	0	0	0	0
769	0	7.97	ROTTWEILER	Working	Male	Entire	41	6	36	172	20.93	0.5	8.6	0	1.19	1.72	0	0	0	0	0	0	0
770	0	12.22	LABRADOR RETRIEVER	Gundog	Male	Neutered	34	5.5	27	163	16.56	0.56	9.2	0	0.75	1.7	0	0	0	0	0	0	0
773	1	3.8	PUG	Toy	Male	Entire	10	7	30	128	23.44	0.04	0.5	1	-0.68	1.32	1	1	0	0	0	1	1
774	1	7.5	SHIH TZU	Utility	Male	Neutered	9.3	6	32	109	29.36	0.24	2.6	0	-0.64	0.83	1	1	0	0	0	1	1
775	0	13.06	CROSS BREED	NA	Male	Neutered	19.8	4.5	27	137	19.71	0.74	10.1	0	0.18	-1.99	0	1	1	1	1	1	4
776	0	12.06	LABRADOR RETRIEVER	Gundog	Female	Neutered	29.4	6	32	142	22.54	0.58	8.2	0	0.57	1.2	0	1	1	1	1	1	4
779	0	9.99	DACHSHUND, STANDARD SMOOTH HAIRED	Hound	Female	Neutered	10.9	5.5	23	108	21.3	0.76	8.2	0	-0.81	0.77	0	0	0	0	0	0	0
780	0	3.51	CROSS BREED	NA	Male	Neutered	20.3	7	31	126	24.6	0.37	4.6	0	0.13	0.69	1	0	0	0	0	0	0
781	0	5.62	LHASA APSO	Utility	Female	Neutered	5.7	5	27	82	32.93	0.56	4.6	0	-1.61	-0.33	0	0	0	0	0	0	0
783	1	0.87	PUG	Toy	Male	Neutered	9	6.5	28	94	29.79	0.12	1.1	1	-0.84	1.69	1	0	0	0	0	0	0
784	1	1.64	PUG	Toy	Male	Entire	7.9	6	27	88	30.68	0.03	0.3	1	-0.82	1.87	1	1	0	0	0	1	1
786	0	6.89	YORKSHIRE TERRIER	Toy	Male	Entire	3.98	7.5	20	87	22.99	0.39	3.4	0	-1.63	-0.07	1	1	1	1	0	1	3
788	0	10.51	LABRADOR RETRIEVER	Gundog	Male	Entire	39.5	6	34	154	22.08	0.55	8.5	0	1.15	0.81	0	1	1	0	0	1	2
789	0	0.85	LABRADOR RETRIEVER	Gundog	Male	Entire	31	5	32	155	20.65	0.61	9.5	0	0.91	0.57	0	1	1	0	0	1	2
790	1	5.06	CROSS BREED	NA	Male	Neutered	10	7.5	31	94	32.98	0.44	4.1	0	-1.25	0.42	1	1	0	0	0	1	1
791	1	0.51	PUG	Toy	Female	Entire	6	5.5	30	84	35.71	0.05	0.4	1	-1	0.85	1	0	0	0	0	0	0
792	0	1	BULLDOG	Utility	Male	Entire	16.5	5.5	29	142	20.42	0.22	3.1	1	0.5	2.24	1	0	0	0	0	0	0
793	0	13.74	DACHSHUND, MINIATURE LONG HAIRED	Hound	Female	Neutered	6.1	6	22	109	20.18	0.64	7	0	-1.31	0.22	0	0	0	0	0	0	0
794	0	8.07	COCKER SPANIEL	Gundog	Male	Neutered	15.8	6	25	134	18.66	0.54	7.2	0	-0.48	0.49	0	0	0	0	0	0	0
795	0	2.58	CROSS BREED	NA	Male	Neutered	15	7	25	109	22.94	0.24	2.6	0	-0.76	1.15	1	1	1	1	0	1	3
796	0	2.83	CAVALIER KING CHARLES SPANIEL	Toy	Male	Neutered	9.75	5.5	27	101	26.73	0.38	3.8	0	-0.77	0.6	1	0	0	0	0	0	0
797	0	1.76	CROSS BREED	NA	Male	Neutered	12.2	6	31	118	26.27	0.19	2.2	0	-0.57	1.62	1	0	0	0	0	0	0
798	0	1.32	BLOODHOUND	Hound	Male	Entire	50	6	36	164	21.95	0.76	12.5	0	2.15	0.5	0	0	0	0	0	0	0
799	0	5.41	BLOODHOUND	Hound	Male	Entire	55	6	38	118	32.2	0.99	11.7	0	2.34	1.14	0	0	0	0	0	0	0
800	0	12.61	PEMBROKE WELSH CORGI	Pastoral	Female	Neutered	11.6	6.5	26	115	22.61	0.53	6.1	0	-0.52	1.37	0	0	0	0	0	0	0
801	0	9.01	BASSET HOUND	Hound	Female	Neutered	20	6.5	33	140	23.57	0.74	10.4	0	0.42	0.64	0	0	0	0	0	0	0
802	0	5.71	COCKER SPANIEL	Gundog	Male	Neutered	22	6	28	136	20.59	0.53	7.2	0	-0.4	0.39	0	0	0	0	0	0	0
803	0	6	DACHSHUND, STANDARD SMOOTH HAIRED	Hound	Male	Entire	12	6	23	114	20.18	0.75	8.5	0	-0.45	1.38	0	0	0	0	0	0	0
805	0	4	CARDIGAN WELSH CORGI	Pastoral	Female	Neutered	16	7	28	143	19.58	0.65	9.3	0	-0.19	0.83	0	0	0	0	0	0	0
806	0	3.79	COCKER SPANIEL	Gundog	Female	Neutered	17.9	6	29	142	20.42	0.5	7.1	0	-0.2	0.05	0	0	0	0	0	0	0
807	0	8.01	ROTTWEILER	Working	Female	Neutered	45	6	38	168	22.62	0.49	8.2	0	1.15	1.14	1	0	0	0	0	0	0
808	0	4.04	JACK RUSSELL TERRIER	Terrier	Female	Neutered	6.6	5	25	103	24.27	0.58	6	0	-1.12	-0.28	0	1	1	1	0	1	3
809	0	10.01	CAVALIER KING CHARLES SPANIEL	Toy	Female	Neutered	12.6	6	32	112	28.57	0.4	4.5	0	-0.67	0.36	1	0	0	0	0	0	0
810	0	7	JACK RUSSELL TERRIER	Terrier	Female	Neutered	6.2	5.5	25	102	24.51	0.57	5.8	0	-1.12	-0.33	0	0	0	0	0	0	0
811	0	5.92	BORDER COLLIE	Pastoral	Female	Entire	20	5	25	140	17.86	0.64	9	0	0.03	-0.84	0	1	1	1	0	1	3
812	1	1.5	SHIH TZU	Utility	Male	Entire	5.75	5	29	96	30.21	0.18	1.7	0	-1.37	0.22	1	1	1	0	0	1	2
813	0	3.27	PUG	Toy	Female	Entire	7.5	6	28	91	30.77	0.12	1.1	1	-0.93	1.08	1	1	1	0	0	1	2
814	0	4.01	DACHSHUND, MINIATURE WIRE HAIRED	Hound	Female	Neutered	5.4	5	21	87	24.14	0.67	5.8	0	-1.41	0.47	0	0	0	0	0	0	0
815	0	3.22	LABRADOR RETRIEVER	Gundog	Male	Neutered	36.9	6	30	167	17.96	0.67	11.2	0	0.8	-0.29	0	0	0	0	0	0	0
816	0	1.15	LABRADOR RETRIEVER	Gundog	Female	Entire	28.1	5	31	157	19.75	0.6	9.4	0	0.78	-0.13	0	0	0	0	0	0	0
817	0	8.98	LABRADOR RETRIEVER	Gundog	Female	Neutered	35.9	6	32	169	18.93	0.56	9.4	0	0.86	-0.14	0	0	0	0	0	0	0
818	0	1.13	LABRADOR RETRIEVER	Gundog	Male	Neutered	32.6	6	29	163	17.79	0.55	9	0	0.67	-0.19	0	0	0	0	0	0	0
819	0	2.29	LABRADOR RETRIEVER	Gundog	Female	Neutered	21.4	4	30	132	22.73	0.61	8.1	0	0.18	-0.55	0	0	0	0	0	0	0
820	0	2.7	LABRADOR RETRIEVER	Gundog	Female	Neutered	25.5	5	30	142	21.13	0.61	8.6	0	0.43	-0.47	0	0	0	0	0	0	0
821	0	7.48	LABRADOR RETRIEVER	Gundog	Female	Neutered	29.9	5.5	28	157	17.83	0.61	9.5	0	0.94	-0.32	0	0	0	0	0	0	0
822	0	3.96	LABRADOR RETRIEVER	Gundog	Female	Neutered	33.6	4	31	149	20.81	0.67	10	0	0.63	-0.38	0	0	0	0	0	0	0
823	0	7.56	LABRADOR RETRIEVER	Gundog	Female	Neutered	27.95	3	29	153	18.95	0.6	9.2	0	0.75	-0.38	0	0	0	0	0	0	0
824	0	4.88	LABRADOR RETRIEVER	Gundog	Female	Neutered	30.15	5	28	148	18.92	0.65	9.6	0	0.64	-0.38	0	0	0	0	0	0	0
825	0	1.93	GERMAN SHEPHERD DOG	Pastoral	Male	Entire	48	5	36	177	20.34	0.73	13	0	1.63	-0.75	0	0	0	0	0	0	0
826	0	0.89	GERMAN SHEPHERD DOG	Pastoral	Female	Entire	30	4	29	180	16.11	0.68	12.2	0	1.52	-0.54	0	0	0	0	0	0	0
827	0	1.39	GERMAN SHEPHERD DOG	Pastoral	Female	Neutered	28.85	4	30	146	20.55	0.68	9.9	0	0.48	-0.71	0	0	0	0	0	0	0
828	0	0.78	GERMAN SHEPHERD DOG	Pastoral	Male	Neutered	40	5	34	170	20	0.72	12.3	0	1.36	-0.76	0	0	0	0	0	0	0
829	0	2.93	GERMAN SHEPHERD DOG	Pastoral	Male	Neutered	37.3	5	32	159	20.13	0.75	12	0	1.05	-0.82	0	0	0	0	0	0	0
830	0	5.43	GERMAN SHEPHERD DOG	Pastoral	Female	Neutered	45	6.5	35	174	20.11	0.74	12.8	0	1.53	-0.73	0	0	0	0	0	0	0
831	0	0.36	GERMAN SHEPHERD DOG	Pastoral	Female	Neutered	16.6	3.5	30	129	23.26	0.67	8.7	0	-0.04	-0.77	0	0	0	0	0	0	0
832	0	11.25	GERMAN SHEPHERD DOG	Pastoral	Female	Neutered	39	5	33	161	20.5	0.7	11.2	0	1.29	-0.73	0	0	0	0	0	0	0
833	0	3.77	GERMAN SHEPHERD DOG	Pastoral	Female	Neutered	40	5	33	169	19.53	0.73	12.3	0	1.38	-0.72	0	0	0	0	0	0	0
834	0	8.1	GERMAN SHEPHERD DOG	Pastoral	Male	Entire	45.1	6	34	177	19.21	0.73	12.9	0	1.63	-0.62	0	0	0	0	0	0	0
835	0	1.83	GOLDEN RETRIEVER	Gundog	Female	Neutered	28.7	5.5	31	165	18.79	0.56	9.3	0	0.93	0.09	0	0	0	0	0	0	0
836	0	0.81	GOLDEN RETRIEVER	Gundog	Male	Entire	25	5	30	153	19.61	0.55	8.4	0	0.46	0.05	0	0	0	0	0	0	0
837	0	7.74	GOLDEN RETRIEVER	Gundog	Male	Neutered	28	6.5	33	162	20.37	0.57	9.2	0	0.88	0.08	0	0	0	0	0	0	0
838	0	0.98	GOLDEN RETRIEVER	Gundog	Female	Neutered	27.75	5	31	163	19.02	0.55	9	0	0.79	-0.02	0	0	0	0	0	0	0
839	0	6.74	GOLDEN RETRIEVER	Gundog	Female	Neutered	39.4	7	30	182	16.48	0.54	9.9	0	1.3	-0.41	0	0	0	0	0	0	0
840	0	11.52	GOLDEN RETRIEVER	Gundog	Female	Neutered	30.1	5	31	172	18.02	0.55	9.5	0	1.07	0.14	0	0	0	0	0	0	0
841	0	8.5	GOLDEN RETRIEVER	Gundog	Male	Neutered	38.9	6	32	180	17.78	0.56	10	0	1.26	0.2	0	0	0	0	0	0	0
842	0	3.42	GOLDEN RETRIEVER	Gundog	Female	Neutered	25.3	4	30	166	18.07	0.54	8.9	0	0.9	0.22	0	0	0	0	0	0	0
843	0	1.44	WEST HIGHLAND WHITE TERRIER	Terrier	Male	Neutered	7	5	23	101	22.77	0.55	5.6	0	-1.24	0.17	0	0	0	0	0	0	0
844	0	9.2	WEST HIGHLAND WHITE TERRIER	Terrier	Male	Neutered	13.5	6	24	130	18.46	0.48	6.3	0	-0.62	0.69	1	0	0	0	0	0	0
845	0	4.65	WEST HIGHLAND WHITE TERRIER	Terrier	Female	Neutered	8.6	4.5	25	119	21.01	0.55	6.5	0	-0.91	0.05	0	0	0	0	0	0	0
846	0	3.75	WEST HIGHLAND WHITE TERRIER	Terrier	Female	Neutered	8.7	5	26	127	20.47	0.54	6.8	0	-0.75	0.19	0	0	0	0	0	0	0
847	0	9.67	WEST HIGHLAND WHITE TERRIER	Terrier	Male	Neutered	9.7	5.5	23	118	19.49	0.53	6.2	0	-0.71	0.59	0	0	0	0	0	0	0
848	0	4.59	WEST HIGHLAND WHITE TERRIER	Terrier	Female	Neutered	8.7	4.5	23	131	17.56	0.53	7	0	-0.74	0.43	0	0	0	0	0	0	0
849	0	7.32	WEST HIGHLAND WHITE TERRIER	Terrier	Female	Neutered	8.5	5	24	114	21.05	0.54	6.1	0	-0.97	0.23	0	0	0	0	0	0	0
850	0	9.38	WEST HIGHLAND WHITE TERRIER	Terrier	Female	Neutered	8	5	25	108	23.15	0.53	5.7	0	-1.18	0.05	0	0	0	0	0	0	0
851	0	3.83	WEST HIGHLAND WHITE TERRIER	Terrier	Female	Neutered	8.1	5	25	110	22.73	0.54	5.9	0	-1.1	0.15	0	0	0	0	0	0	0
852	0	2.93	WEST HIGHLAND WHITE TERRIER	Terrier	Female	Neutered	8.5	5	26	117	22.22	0.54	6.3	0	-0.92	0.23	0	0	0	0	0	0	0
853	0	5.74	DALMATIAN	Utility	Male	Entire	33.6	6	30	154	19.48	0.62	9.5	0	0.8	-0.51	0	0	0	0	0	0	0
854	0	5.77	DALMATIAN	Utility	Female	Entire	30	5	27	156	17.31	0.6	9.4	0	0.87	-0.66	0	0	0	0	0	0	0
855	0	7	DALMATIAN	Utility	Male	Neutered	30.25	5	28	157	17.83	0.61	9.6	0	0.79	-0.36	0	0	0	0	0	0	0
856	0	4.65	DALMATIAN	Utility	Female	Neutered	29	6	30	159	18.87	0.57	9.1	0	1.01	-0.07	0	0	0	0	0	0	0
857	0	2.08	BORDER COLLIE	Pastoral	Male	Neutered	22	6	23	134	17.16	0.68	9.1	0	0.17	-0.76	0	0	0	0	0	0	0
858	0	2.69	BORDER COLLIE	Pastoral	Male	Neutered	15.95	5	26	129	20.16	0.66	8.5	0	-0.05	-0.62	0	0	0	0	0	0	0
859	0	0.57	BORDER COLLIE	Pastoral	Female	Neutered	10.4	4	27	115	23.48	0.66	7.6	0	-0.35	-0.96	0	0	0	0	0	0	0
860	0	7.01	BORDER COLLIE	Pastoral	Male	Neutered	25.5	6	28	143	19.58	0.69	9.9	0	0.35	-0.83	0	0	0	0	0	0	0
861	0	2.65	BORDER COLLIE	Pastoral	Male	Neutered	26	6	29	142	20.42	0.69	9.8	0	0.42	-0.56	0	0	0	0	0	0	0
862	0	3.61	BORDER COLLIE	Pastoral	Male	Neutered	18.5	4.5	31	133	23.31	0.65	8.7	0	0.07	-0.64	0	0	0	0	0	0	0
863	0	5.78	BORDER COLLIE	Pastoral	Male	Neutered	20	5	30	142	21.13	0.64	9.1	0	0.11	-0.77	0	0	0	0	0	0	0
864	0	0.76	BORDER COLLIE	Pastoral	Female	Entire	30	7	32	142	22.54	0.73	10.4	0	0.67	-0.94	0	0	0	0	0	0	0
865	0	0.86	BORDER COLLIE	Pastoral	Male	Entire	16.9	5	30	129	23.26	0.66	8.5	0	0.06	-0.64	0	0	0	0	0	0	0
866	0	1.5	BORDER COLLIE	Pastoral	Male	Entire	20.5	4	28	141	19.86	0.63	8.9	0	0.11	-0.96	0	0	0	0	0	0	0
867	0	6.7	SPRINGER SPANIEL	Gundog	Male	Neutered	21.45	4	28	143	19.58	0.55	7.8	0	0.46	-0.02	0	0	0	0	0	0	0
868	0	1.28	SPRINGER SPANIEL	Gundog	Female	Entire	15.3	5	27	124	21.77	0.55	6.8	0	-0.6	0.16	0	0	0	0	0	0	0
869	0	13.43	SPRINGER SPANIEL	Gundog	Female	Neutered	15.15	5	28	122	22.95	0.56	6.8	0	-0.38	0	0	0	0	0	0	0	0
870	0	1.45	SPRINGER SPANIEL	Gundog	Female	Entire	15	5	28	121	23.14	0.55	6.7	0	-0.36	-0.03	0	0	0	0	0	0	0
871	0	3.37	SPRINGER SPANIEL	Gundog	Female	Neutered	16.8	6	30	129	23.26	0.55	7.1	0	-0.12	0.14	0	0	0	0	0	0	0
872	0	14.01	SPRINGER SPANIEL	Gundog	Male	Entire	21	5	28	142	19.72	0.54	7.6	0	0.41	-0.13	0	0	0	0	0	0	0
873	0	4.55	SPRINGER SPANIEL	Gundog	Male	Neutered	31.3	6	28	152	18.42	0.57	8.6	0	0.72	0.14	0	0	0	0	0	0	0
874	0	4.02	SPRINGER SPANIEL	Gundog	Male	Neutered	17.7	5	27	132	20.45	0.56	7.4	0	-0.24	-0.16	0	0	0	0	0	0	0
875	0	4.1	SPRINGER SPANIEL	Gundog	Female	Neutered	20.2	4	31	146	21.23	0.51	7.5	0	0.22	-0.42	0	0	0	0	0	0	0
876	0	5.82	SPRINGER SPANIEL	Gundog	Male	Entire	18.2	5	32	142	22.54	0.49	7	0	0.03	-0.43	1	0	0	0	0	0	0
877	0	0.33	JACK RUSSELL TERRIER	Terrier	Male	Entire	7	4	26	108	24.07	0.57	6.2	0	-1.13	-0.57	0	0	0	0	0	0	0
878	0	15.26	JACK RUSSELL TERRIER	Terrier	Female	Neutered	8	5	25	104	24.04	0.48	5	0	-1.02	0.17	1	0	0	0	0	0	0
879	0	3.64	JACK RUSSELL TERRIER	Terrier	Female	Entire	6	5	27	99	27.27	0.57	5.6	0	-1.17	-0.37	0	0	0	0	0	0	0
880	0	5.53	JACK RUSSELL TERRIER	Terrier	Female	Neutered	6	5	23	101	22.77	0.56	5.7	0	-1.11	-0.53	0	0	0	0	0	0	0
881	0	2.78	JACK RUSSELL TERRIER	Terrier	Female	Entire	7.5	5.5	26	106	24.53	0.59	6.3	0	-1.05	-0.35	0	0	0	0	0	0	0
882	0	9.76	JACK RUSSELL TERRIER	Terrier	Female	Neutered	9.2	7.5	27	116	23.28	0.56	6.5	0	-0.8	0.27	0	0	0	0	0	0	0
883	0	6.6	JACK RUSSELL TERRIER	Terrier	Female	Neutered	9.3	6	28	124	22.58	0.56	6.9	0	-0.76	0.08	0	0	0	0	0	0	0
884	0	10.35	JACK RUSSELL TERRIER	Terrier	Male	Neutered	9.2	6	25	122	20.49	0.56	6.8	0	-0.84	0.08	0	0	0	0	0	0	0
885	0	0.9	JACK RUSSELL TERRIER	Terrier	Female	Entire	4.54	5	24	109	22.02	0.5	5.5	0	-1.17	-0.18	0	0	0	0	0	0	0
886	0	6.61	JACK RUSSELL TERRIER	Terrier	Female	Neutered	5.8	5	26	98	26.53	0.55	5.4	0	-1.11	-0.51	0	0	0	0	0	0	0
887	0	7.77	RHODESIAN RIDGEBACK	Hound	Female	Neutered	35.5	5	31	156	19.87	0.53	8.2	0	0.75	-0.79	0	0	0	0	0	0	0
889	0	3.22	FRENCH BULLDOG	Utility	Male	Entire	11.1	5.5	29	107	27.1	0.25	2.7	1	0.11	2.06	1	1	1	0	0	1	2
890	0	4.28	BULLDOG	Utility	Male	Neutered	28.4	7.5	28	146	19.18	0.17	2.5	1	1.2	3.81	1	1	1	0	0	1	2
891	0	0.64	PUG	Toy	Male	Entire	8	5.5	29	87	33.33	0.05	0.4	1	-0.71	1.18	1	1	1	1	1	1	4
892	0	5.77	DACHSHUND, MINIATURE SMOOTH HAIRED	Hound	Male	Entire	4.95	4	26	105	24.76	0.58	6.1	0	-1.32	0.29	0	0	0	0	0	0	0
893	0	4.28	BASSET HOUND	Hound	Male	Neutered	28.4	7.5	30	155	19.35	0.61	9.5	0	0.39	0.28	0	1	0	0	0	1	1
894	0	1.14	GOLDEN RETRIEVER	Gundog	Female	Entire	32	5	31	176	17.61	0.5	8.8	0	0.92	0.96	0	0	0	0	0	0	0
